# Supplementary material for: Methyl 4-chloro-3,5-dinitro­benzoate
Source: Acta Crystallogr Sect E Struct Rep Online. 2009 Dec 4;66(Pt 1):o62. doi: 10.1107/S1600536809051630 (PMC2980218; doi:10.1107/S1600536809051630)
Supplement: Supplementary file 2 [file e-66-00o62-Isup2.hkl]

# 
# h,k,l, Fc-squared, Fo-squared, sigma(Fo-squared) and status flag 
# 
data_I
_shelx_title ' y2776 in P-1' 
_shelx_refln_list_code          4 
_shelx_F_calc_maximum      137.71 
_exptl_crystal_F_000       264.00 
_reflns_d_resolution_high  0.7700 
 
loop_ 
 _symmetry_equiv_pos_as_xyz 
 'x, y, z' 
 '-x, -y, -z' 
 
_cell_length_a     4.8579 
_cell_length_b     9.4438 
_cell_length_c    11.3689 
_cell_angle_alpha  73.364 
_cell_angle_beta   88.089 
_cell_angle_gamma  87.473 
 
_shelx_F_squared_multiplier     1.000 
 
loop_ 
 _refln_index_h 
 _refln_index_k 
 _refln_index_l 
 _refln_F_squared_calc 
 _refln_F_squared_meas 
 _refln_F_squared_sigma 
 _refln_observed_status 
   1   0   0      632.62      600.19     10.80 o 
   2   0   0      307.60      349.02      5.92 o 
   3   0   0      223.22      233.52      9.20 o 
   4   0   0      371.02      406.96     13.23 o 
   5   0   0       74.14       70.67     10.82 o 
   6   0   0       52.35       47.43      9.02 o 
  -6   1   0      100.54       97.46     19.45 o 
  -5   1   0       19.93       22.83      5.57 o 
  -4   1   0       12.79        8.39      3.50 o 
  -3   1   0       10.93        6.68      4.37 o 
  -2   1   0      383.86      351.62      6.73 o 
  -1   1   0      223.64      223.84      3.80 o 
   1   1   0      640.96      714.98      7.34 o 
   2   1   0      907.58      891.90     11.20 o 
   3   1   0     1398.59     1475.74     26.80 o 
   4   1   0       66.46       76.20      7.81 o 
   5   1   0       68.89       62.55      8.35 o 
   6   1   0       39.16       34.01      7.63 o 
  -6   2   0      527.94      553.28     47.62 o 
  -5   2   0      137.73      138.21     15.19 o 
  -4   2   0       83.73       83.52      9.37 o 
  -3   2   0       10.92       11.97      4.08 o 
  -2   2   0       30.97       25.85      3.05 o 
  -1   2   0      344.37      370.63      8.31 o 
   0   2   0     1132.38     1159.03     15.42 o 
   1   2   0     1185.61     1333.31     13.06 o 
   2   2   0        0.10        0.96      1.41 o 
   3   2   0      757.88      925.78     22.36 o 
   4   2   0      280.25      285.83     15.13 o 
   5   2   0      321.21      323.69     20.58 o 
   6   2   0       80.13       69.06     14.50 o 
  -6   3   0      200.29      198.44     23.34 o 
  -5   3   0        3.21        3.46      3.92 o 
  -4   3   0       44.03       40.79      7.76 o 
  -3   3   0      542.97      474.30     86.09 o 
  -2   3   0      193.45      202.28      9.92 o 
  -1   3   0     1845.33     1867.40     31.68 o 
   0   3   0        4.99        2.31      1.17 o 
   1   3   0      879.22      826.79      8.97 o 
   2   3   0      433.77      456.23     15.77 o 
   3   3   0        3.52        2.07      2.11 o 
   4   3   0       39.36       38.75      7.58 o 
   5   3   0       41.09       40.91      7.14 o 
   6   3   0        1.74        1.34      3.15 o 
  -5   4   0       17.17       13.89      5.42 o 
  -4   4   0        9.06        5.31      3.98 o 
  -3   4   0      408.40      239.40     15.19 o 
  -1   4   0      116.55      143.72      4.83 o 
   0   4   0     2054.47     2299.77     38.82 o 
   1   4   0      256.60      237.23      5.38 o 
   2   4   0        0.12        0.00      1.66 o 
   3   4   0      132.05      145.24     10.50 o 
   4   4   0      370.17      367.60     21.07 o 
   5   4   0      150.35      161.78     17.19 o 
   6   4   0       57.94       44.43     12.66 o 
  -5   5   0       46.07       44.38     10.36 o 
  -4   5   0       64.96       74.89     10.17 o 
  -3   5   0       45.30       40.00      6.42 o 
  -2   5   0      110.54       89.09      8.29 o 
  -1   5   0      131.88      124.30      4.78 o 
   0   5   0      578.69      732.10     11.60 o 
   1   5   0        0.74        1.95      1.93 o 
   2   5   0      521.63      549.91     18.03 o 
   3   5   0     1224.72     1280.11     25.78 o 
   4   5   0        0.29        1.15      2.88 o 
   5   5   0       12.22        7.83      4.23 o 
  -5   6   0       11.53        6.33      3.90 o 
  -4   6   0       30.42       24.52      5.37 o 
  -3   6   0        6.86        2.53      2.99 o 
  -2   6   0       40.52       41.15      5.31 o 
  -1   6   0     1206.82     1359.00     20.59 o 
   0   6   0      272.47      267.92     39.99 o 
   1   6   0       32.59       22.69      3.79 o 
   2   6   0       25.38       31.73      4.95 o 
   3   6   0      934.30      968.49     38.70 o 
   4   6   0       10.89        6.92      4.51 o 
   5   6   0        3.91        2.74      3.15 o 
  -4   7   0      110.75      116.27     11.53 o 
  -3   7   0      873.87     1022.91     29.09 o 
  -2   7   0       44.89       36.50      5.45 o 
  -1   7   0       93.99       90.93      6.75 o 
   0   7   0      218.12      224.85     10.23 o 
   1   7   0      202.28      216.51      8.84 o 
   2   7   0      743.12      767.94     17.26 o 
   3   7   0      167.22      166.59     13.42 o 
   4   7   0       22.77       21.27      6.19 o 
   5   7   0       25.50       18.57      6.69 o 
  -4   8   0       43.82       39.14      7.28 o 
  -3   8   0      272.63      284.70     18.28 o 
  -2   8   0        3.78        3.75      4.06 o 
  -1   8   0        6.86        4.34      3.90 o 
   0   8   0      197.29      178.37     10.56 o 
   1   8   0        4.31        4.04      2.76 o 
   2   8   0      412.81      434.25     20.09 o 
   3   8   0        0.27        1.50      3.55 o 
   4   8   0      196.16      195.67     21.12 o 
  -3   9   0        3.79        5.52      6.45 o 
  -2   9   0       25.71       19.75      4.50 o 
  -1   9   0      101.83       93.82      7.46 o 
   0   9   0      749.50      744.13     48.80 o 
   1   9   0        0.82        2.36      3.58 o 
   2   9   0       75.91       76.91      7.14 o 
   3   9   0        0.62        1.36      2.55 o 
   4   9   0       90.48       77.59     13.36 o 
  -3  10   0        6.94        3.91      5.75 o 
  -2  10   0       55.73       53.41     12.89 o 
  -1  10   0        7.84        4.14      6.68 o 
   0  10   0        0.17        3.45      8.29 o 
   1  10   0       11.59       17.49      8.06 o 
   2  10   0        2.03        3.45      7.60 o 
   3  10   0        5.13        3.45      6.22 o 
  -1  11   0        1.07        2.30      5.75 o 
   0  11   0        4.01        2.99      5.06 o 
   1  11   0      185.44      205.56     28.54 o 
   2  11   0       33.63       44.66     11.97 o 
  -1 -11   1      109.63      124.77     20.49 o 
   0 -11   1        2.39        3.22      7.14 o 
   1 -11   1       90.77       89.55     16.57 o 
  -3 -10   1       15.11        5.99      5.52 o 
  -2 -10   1       22.75       17.03      7.60 o 
  -1 -10   1       41.75       49.49     10.13 o 
   0 -10   1       58.60       43.97      9.90 o 
   1 -10   1        4.13        5.29      6.91 o 
   2 -10   1       52.20       57.55     13.58 o 
  -4  -9   1      126.65      123.38     20.26 o 
  -3  -9   1       28.42       34.76     10.59 o 
  -2  -9   1      100.84       99.21     14.50 o 
  -1  -9   1        9.59       12.66      6.45 o 
   0  -9   1      154.79      165.74     20.49 o 
   1  -9   1       25.81       24.40      8.29 o 
   2  -9   1       91.76      105.43     15.88 o 
   3  -9   1       14.48        9.67      5.52 o 
  -4  -8   1        4.66        3.31      3.83 o 
  -3  -8   1       78.91       84.01     11.78 o 
  -2  -8   1      150.68      153.52     12.21 o 
  -1  -8   1        4.52       11.68      4.15 o 
   0  -8   1       12.37        6.18      2.70 o 
   1  -8   1       80.13       83.25      5.92 o 
   2  -8   1       29.12       30.67      4.71 o 
   3  -8   1       39.41       32.69      8.98 o 
   4  -8   1       18.86       15.65      7.14 o 
  -5  -7   1       12.64        5.37      4.46 o 
  -4  -7   1      163.28      174.32     20.20 o 
  -3  -7   1       23.56       21.76      6.23 o 
  -2  -7   1        1.18        2.88      3.09 o 
  -1  -7   1      197.13      200.41      8.43 o 
   0  -7   1       47.13       47.45      4.63 o 
   1  -7   1       55.45       43.93      4.98 o 
   2  -7   1      296.69      320.50     15.53 o 
   3  -7   1       45.26       36.85      6.08 o 
   4  -7   1       41.56       47.62      6.98 o 
  -5  -6   1       62.15       48.40     10.59 o 
  -4  -6   1       31.23       35.58      7.52 o 
  -3  -6   1        1.59        2.01      3.61 o 
  -2  -6   1      119.86      122.64      7.47 o 
  -1  -6   1       35.63       35.49      3.11 o 
   0  -6   1      405.94      413.27     13.77 o 
   1  -6   1        4.07        1.92      1.30 o 
   2  -6   1       35.94       35.37      4.97 o 
   3  -6   1       65.76       65.50      6.72 o 
   4  -6   1        1.18        1.84      4.37 o 
   5  -6   1        4.88        4.60      4.83 o 
  -5  -5   1       31.23       29.03      7.75 o 
  -4  -5   1      197.57      192.42     19.55 o 
  -3  -5   1       76.55       67.43      9.22 o 
  -2  -5   1      538.86      549.56     18.15 o 
  -1  -5   1        3.29        1.84      1.82 o 
   0  -5   1      103.66       79.83      4.60 o 
   1  -5   1       46.65       39.68      2.89 o 
   2  -5   1      897.09      841.30     55.59 o 
   3  -5   1       89.48       93.46     10.36 o 
   4  -5   1       15.70        7.37      3.41 o 
   5  -5   1       23.67       21.18      5.45 o 
  -5  -4   1       24.41       16.98      5.36 o 
  -4  -4   1      177.12      179.24     14.69 o 
  -3  -4   1       10.80        6.54      3.41 o 
  -2  -4   1      238.37      238.49      8.88 o 
  -1  -4   1        0.16        2.26      1.94 o 
   0  -4   1      713.91      786.59     10.13 o 
   1  -4   1      198.06      178.62     17.42 o 
   2  -4   1        1.24        0.92      2.76 o 
   3  -4   1      310.73      337.61     13.75 o 
   4  -4   1       95.72       97.80     11.54 o 
   5  -4   1      143.20      145.68     16.48 o 
  -6  -3   1       36.23       20.95      8.29 o 
  -5  -3   1        0.51        1.29      3.17 o 
  -4  -3   1       41.04       45.52      8.39 o 
  -3  -3   1       31.38       38.65      7.09 o 
  -2  -3   1      135.35      132.45      8.87 o 
  -1  -3   1        9.59        9.06      1.46 o 
   0  -3   1      770.43      779.72      8.99 o 
   1  -3   1      275.57      228.96      6.06 o 
   2  -3   1       73.87       78.18      5.27 o 
   3  -3   1       53.97       44.19      6.79 o 
   4  -3   1       41.71       38.53      7.75 o 
   5  -3   1       13.54       10.54      4.78 o 
  -6  -2   1       35.49       27.37      6.18 o 
  -5  -2   1        2.99        3.17      2.71 o 
  -4  -2   1       63.69       63.95      9.96 o 
  -3  -2   1      469.44      484.90     17.17 o 
  -2  -2   1       52.14       44.67      8.98 o 
  -1  -2   1      420.89      456.31      8.97 o 
   0  -2   1       30.23       19.92      1.32 o 
   1  -2   1     1877.59     2020.98     52.38 o 
   2  -2   1      371.43      390.36     20.05 o 
   3  -2   1       14.24       12.83      4.20 o 
   4  -2   1      195.64      197.98     12.10 o 
   5  -2   1        1.80        4.24      4.42 o 
   6  -2   1       19.12       11.08      6.00 o 
  -6  -1   1       13.20        7.23      3.90 o 
  -5  -1   1      348.84      357.26     34.30 o 
  -4  -1   1        0.81        1.51      2.56 o 
  -3  -1   1      262.23      264.01     10.24 o 
  -2  -1   1        1.16        0.45      0.77 o 
  -1  -1   1     1548.80     1487.11     16.26 o 
   0  -1   1      396.55      378.27     10.47 o 
   1  -1   1     1708.57     1717.53      9.77 o 
   2  -1   1       63.11       43.03      2.62 o 
   3  -1   1      176.79      178.07      8.26 o 
   4  -1   1      118.41      104.51     10.82 o 
   5  -1   1       48.41       50.17      7.57 o 
   6  -1   1        4.03        4.38      3.76 o 
  -6   0   1       13.30        8.55      4.69 o 
  -5   0   1       37.73       33.32      6.83 o 
  -4   0   1       34.02       27.85      7.83 o 
  -3   0   1      328.32      307.75     10.58 o 
  -2   0   1      634.22      616.67      8.80 o 
  -1   0   1      164.10      155.62      4.36 o 
   1   0   1      714.81      682.03      7.04 o 
   2   0   1      118.27      126.28      3.83 o 
   3   0   1       66.22       65.42      7.60 o 
   4   0   1       49.02       50.18      6.78 o 
   5   0   1       50.92       43.05      9.44 o 
   6   0   1      101.17      115.69     13.18 o 
  -6   1   1       80.91       70.74     10.38 o 
  -5   1   1       16.41       12.52      4.70 o 
  -4   1   1       46.46       42.87      6.13 o 
  -3   1   1        0.14        1.60      3.47 o 
  -2   1   1      796.04      772.86      9.86 o 
  -1   1   1       41.60       40.55      2.27 o 
   1   1   1      213.37      266.36      3.83 o 
   2   1   1      183.81      149.73      3.94 o 
   3   1   1       11.24        9.68      3.49 o 
   4   1   1        0.17        0.79      2.64 o 
   5   1   1       26.69       24.95      5.52 o 
  -6   2   1        8.07        9.21      5.52 o 
  -5   2   1       21.24       19.00      5.13 o 
  -4   2   1      360.70      425.84     14.28 o 
  -3   2   1       32.00       33.21      5.05 o 
  -2   2   1      261.77      272.20     13.35 o 
  -1   2   1     1094.95     1113.21     17.64 o 
   0   2   1      326.08      357.05      4.78 o 
   1   2   1       54.78       48.15      2.16 o 
   2   2   1        2.26        1.73      1.75 o 
   3   2   1      269.26      274.16     10.71 o 
   4   2   1      146.19      135.46     11.94 o 
   5   2   1       69.33       79.59      8.75 o 
   6   2   1        3.09        1.96      2.61 o 
  -6   3   1        1.13        3.55      4.39 o 
  -5   3   1       85.63       84.08     12.49 o 
  -4   3   1       15.43       12.94      5.02 o 
  -3   3   1      223.52      266.05     14.98 o 
  -2   3   1      263.92      236.25      9.54 o 
  -1   3   1     1541.66     1473.65     26.36 o 
   0   3   1     2051.23     2052.80     30.80 o 
   1   3   1      450.65      447.63      5.57 o 
   2   3   1      539.12      587.96     10.40 o 
   3   3   1      658.20      662.41     21.22 o 
   4   3   1       45.31       41.80      7.00 o 
   5   3   1       13.18        8.52      4.07 o 
   6   3   1       14.48        7.37      6.45 o 
  -5   4   1       50.75       40.09      9.41 o 
  -4   4   1       87.72      104.94     11.47 o 
  -3   4   1       13.52       14.75      4.75 o 
  -2   4   1        3.99        3.00      2.71 o 
  -1   4   1       19.84       11.32      2.23 o 
   0   4   1      217.46      233.18      5.38 o 
   1   4   1     1564.33     1756.74     18.31 o 
   2   4   1      497.51      483.16     12.13 o 
   3   4   1      189.47      210.70     10.41 o 
   4   4   1       25.93       24.17      5.68 o 
   5   4   1      106.70      101.99     13.09 o 
   6   4   1        0.24        2.03      3.70 o 
  -5   5   1       64.36       64.99     13.24 o 
  -4   5   1      132.71      155.84     15.80 o 
  -3   5   1        5.21        4.17      3.82 o 
  -2   5   1      119.24      128.73      7.57 o 
  -1   5   1       78.84       83.96      5.76 o 
   0   5   1      253.59      272.44      6.88 o 
   1   5   1       23.65       23.82      3.57 o 
   2   5   1        2.15        0.47      2.47 o 
   3   5   1      434.19      444.41     13.35 o 
   4   5   1       98.93       93.50     10.69 o 
   5   5   1       77.84       66.12     11.01 o 
  -5   6   1       37.38       31.83      9.13 o 
  -4   6   1      239.41      268.98     18.14 o 
  -3   6   1       87.65       86.41      7.79 o 
  -2   6   1        0.01        2.30      5.52 o 
  -1   6   1       17.34       12.21      3.48 o 
   0   6   1      212.05      247.50      9.21 o 
   1   6   1       17.10       16.72      3.66 o 
   2   6   1      461.14      511.10     17.57 o 
   3   6   1      133.34      130.02      9.44 o 
   4   6   1       98.55      116.33     13.73 o 
   5   6   1       34.46       30.40      7.99 o 
  -4   7   1        5.53        3.85      3.31 o 
  -3   7   1      234.13      260.12     25.78 o 
  -2   7   1        7.29        5.45      4.08 o 
  -1   7   1      317.25      315.86     13.43 o 
   0   7   1        0.00        1.58      2.51 o 
   1   7   1      625.65      654.69     20.97 o 
   2   7   1        4.72        3.14      2.82 o 
   3   7   1       24.68       21.41      4.88 o 
   4   7   1      268.97      270.65     22.33 o 
   5   7   1        0.13        1.39      1.99 o 
  -4   8   1      110.82      113.26     13.21 o 
  -3   8   1       12.82        6.91      3.33 o 
  -2   8   1       17.64       16.97      4.17 o 
  -1   8   1      294.47      301.87     15.34 o 
   0   8   1        3.46        1.82      2.99 o 
   1   8   1        1.63        1.16      2.77 o 
   2   8   1       25.99       22.75      4.81 o 
   3   8   1      126.44      134.11     11.78 o 
   4   8   1       18.65       12.50      4.88 o 
  -3   9   1        0.47        0.89      2.54 o 
  -2   9   1       71.53       78.49      7.75 o 
  -1   9   1       32.01       24.90      4.84 o 
   0   9   1       23.42       30.57      4.92 o 
   1   9   1       63.27       63.20      6.22 o 
   2   9   1       96.98      101.04      9.68 o 
   3   9   1        4.35        3.39      3.70 o 
   4   9   1       11.55       11.62      4.75 o 
  -3  10   1        0.02        1.38      5.75 o 
  -2  10   1       76.91       78.50     15.65 o 
  -1  10   1        0.82        0.96      1.78 o 
   0  10   1      231.73      267.39     22.44 o 
   1  10   1       48.01       47.17      5.79 o 
   2  10   1       73.62       75.17      8.57 o 
   3  10   1      100.43      109.56     12.03 o 
  -2  11   1       32.18       38.90     12.20 o 
  -1  11   1       77.15       62.61     13.35 o 
   0  11   1       13.68       16.34      8.29 o 
   1  11   1        0.00        1.61      5.06 o 
   2  11   1       82.59       90.70     16.11 o 
  -1 -11   2       18.82       18.19      8.06 o 
   0 -11   2       65.15       75.27     15.19 o 
  -2 -10   2       72.56       74.12     14.96 o 
  -1 -10   2      111.64      125.00     18.88 o 
   0 -10   2        0.25        3.91      7.14 o 
   1 -10   2       60.37       63.76     13.58 o 
   2 -10   2       16.79       15.42      7.14 o 
  -3  -9   2       71.87       87.47     16.57 o 
  -2  -9   2       58.29       71.59     13.81 o 
  -1  -9   2        9.78        6.22      8.06 o 
   0  -9   2       32.05       20.03      8.06 o 
   1  -9   2      298.94      348.97     32.00 o 
   2  -9   2       46.54       45.12     10.13 o 
   3  -9   2       23.80       15.65      7.37 o 
  -4  -8   2        0.01        1.24      2.45 o 
  -3  -8   2        6.12        3.73      3.04 o 
  -2  -8   2        5.35        2.11      1.98 o 
  -1  -8   2      343.75      326.35     21.50 o 
   0  -8   2       53.71       49.95      9.67 o 
   1  -8   2       23.26       28.08      8.52 o 
   2  -8   2        7.97       10.59      5.99 o 
   3  -8   2      239.10      272.32     30.62 o 
   4  -8   2       42.69       37.98     11.28 o 
  -4  -7   2        0.20        0.92      2.60 o 
  -3  -7   2       21.55       15.16      5.20 o 
  -2  -7   2       51.75       53.28      7.74 o 
  -1  -7   2      105.21       80.82      5.57 o 
   0  -7   2       49.27       43.97      4.45 o 
   1  -7   2      116.83      119.32      7.39 o 
   2  -7   2      548.67      551.32     26.24 o 
   3  -7   2      203.68      195.20     13.33 o 
   4  -7   2       12.00       11.05      6.22 o 
  -5  -6   2       46.15       39.33      7.96 o 
  -4  -6   2       49.26       41.07      8.73 o 
  -3  -6   2     1204.69     1279.03     30.94 o 
  -2  -6   2       79.81       96.77     10.04 o 
  -1  -6   2      163.56      173.58      8.13 o 
   0  -6   2      221.27      214.97      6.36 o 
   1  -6   2       96.10      102.20      5.44 o 
   2  -6   2     1337.42     1487.58    387.35 o 
   3  -6   2        1.89        2.14      2.90 o 
   4  -6   2       11.15       11.05      6.68 o 
   5  -6   2       24.64        9.29      3.57 o 
  -5  -5   2       30.90       26.26      6.32 o 
  -4  -5   2      312.15      315.92     25.03 o 
  -3  -5   2      234.68      248.17     14.04 o 
  -2  -5   2        1.38        1.61      2.21 o 
  -1  -5   2      985.08     1073.38     29.21 o 
   0  -5   2      213.41      225.45      5.35 o 
   1  -5   2        4.83        4.57      1.83 o 
   2  -5   2       56.74       50.18      4.87 o 
   3  -5   2        0.39        1.99      4.15 o 
   4  -5   2       38.50       33.84      8.29 o 
   5  -5   2      364.52      380.28     45.58 o 
  -5  -4   2        8.06        3.48      3.27 o 
  -4  -4   2      953.07     1037.36     29.35 o 
  -3  -4   2      137.04      138.72     11.71 o 
  -2  -4   2       43.83       41.30      6.63 o 
  -1  -4   2      443.44      560.33     12.55 o 
   0  -4   2      420.82      487.47      7.10 o 
   1  -4   2      448.34      442.92     12.04 o 
   2  -4   2       14.77       10.27      2.70 o 
   3  -4   2       44.47       53.64     21.64 o 
   4  -4   2      142.90      149.41     12.37 o 
   5  -4   2        3.31        3.58      3.02 o 
  -5  -3   2        2.37        3.22      6.22 o 
  -4  -3   2      446.21      461.30     21.77 o 
  -3  -3   2      105.57      107.59     10.65 o 
  -2  -3   2      704.78      466.83     17.26 o 
  -1  -3   2     3105.94     3613.59     33.84 o 
   0  -3   2     1719.70     1742.92     18.27 o 
   1  -3   2      881.16      899.31     17.74 o 
   2  -3   2      214.15      216.81     15.19 o 
   3  -3   2       53.81       60.81      7.14 o 
   4  -3   2        0.03        1.26      2.85 o 
   5  -3   2       13.63        6.58      3.50 o 
  -6  -2   2       69.65       85.44     12.04 o 
  -5  -2   2       47.55       44.52      7.40 o 
  -4  -2   2        3.17        1.34      2.32 o 
  -3  -2   2        1.93        2.55      3.38 o 
  -2  -2   2      898.00      884.88     17.90 o 
  -1  -2   2       52.91       72.31      3.02 o 
   0  -2   2      973.75     1011.29     28.89 o 
   1  -2   2     2186.73     2330.56     32.48 o 
   2  -2   2     1757.91     1872.65     19.59 o 
   3  -2   2       91.72       94.84     18.42 o 
   4  -2   2      108.10      118.88     11.87 o 
   5  -2   2      302.36      322.37     22.70 o 
   6  -2   2       32.51       23.94      8.52 o 
  -6  -1   2      124.62      123.38     14.49 o 
  -5  -1   2       17.92       12.75      5.11 o 
  -4  -1   2       87.12      130.06     14.04 o 
  -3  -1   2      130.17      146.98      8.62 o 
  -2  -1   2       89.53       80.35      7.37 o 
  -1  -1   2       44.37       29.53      4.30 o 
   0  -1   2        0.39        2.50      0.98 o 
   1  -1   2     1170.76     1126.46      7.19 o 
   2  -1   2       44.22       73.52      3.54 o 
   3  -1   2     1270.14     1205.99     33.61 o 
   4  -1   2       30.84       26.56      6.39 o 
   5  -1   2     1086.86     1084.91     36.37 o 
   6  -1   2        6.83        3.64      4.09 o 
  -6   0   2       10.69        5.14      4.17 o 
  -5   0   2       16.18       14.35      4.87 o 
  -4   0   2      542.28      577.90     17.09 o 
  -3   0   2      251.92      239.32     10.17 o 
  -2   0   2      208.90      214.41     36.14 o 
  -1   0   2       47.68       43.74      2.86 o 
   0   0   2      356.84      331.75      5.58 o 
   1   0   2      580.33      555.54      7.86 o 
   2   0   2        0.19        1.42      1.32 o 
   3   0   2        1.06        0.82      1.03 o 
   4   0   2        6.51       10.42      3.80 o 
   5   0   2      446.09      471.77     30.77 o 
   6   0   2        0.02        1.90      3.04 o 
  -6   1   2       54.08       45.55      9.10 o 
  -5   1   2      383.92      410.03     25.17 o 
  -4   1   2      251.38      268.13     12.32 o 
  -3   1   2      182.54      170.68     11.16 o 
  -2   1   2      122.19      121.00      6.35 o 
  -1   1   2    18964.44    22479.98    300.26 o 
   0   1   2      215.63      221.71      4.33 o 
   1   1   2      117.53      114.32      3.01 o 
   2   1   2      831.45      869.75      8.58 o 
   3   1   2       31.69       32.44      4.83 o 
   4   1   2      758.08      795.74     19.12 o 
   5   1   2      125.58      115.87     11.22 o 
   6   1   2       60.50       58.93     14.73 o 
  -6   2   2       20.36        8.78      4.96 o 
  -5   2   2      106.95      116.98     11.55 o 
  -4   2   2        5.37        3.88      4.78 o 
  -3   2   2       79.65       82.71      6.67 o 
  -2   2   2      550.69      500.49     62.84 o 
  -1   2   2     3834.95     4170.09     37.15 o 
   0   2   2     1571.35     1504.29     15.61 o 
   1   2   2       22.83       25.41      1.69 o 
   2   2   2     3899.75     4080.57     51.53 o 
   3   2   2      174.46      184.50      8.95 o 
   4   2   2      136.35      128.99     10.69 o 
   5   2   2        0.21        1.06      2.68 o 
   6   2   2       98.34      105.20     19.11 o 
  -6   3   2       27.56       16.77      6.48 o 
  -5   3   2        5.62        4.18      3.50 o 
  -4   3   2      159.34      156.77     14.15 o 
  -3   3   2      486.34      571.45     20.43 o 
  -2   3   2      391.43      432.00     14.03 o 
  -1   3   2       19.78       33.86      2.95 o 
   0   3   2     1673.54     1651.49     18.34 o 
   1   3   2     1397.84     1474.08     15.62 o 
   2   3   2      288.21      386.10      7.68 o 
   3   3   2      283.30      293.36     12.89 o 
   4   3   2      263.92      252.21     17.49 o 
   5   3   2       43.29       39.52      7.00 o 
   6   3   2        5.13        2.99      4.37 o 
  -5   4   2        0.43        2.69      3.76 o 
  -4   4   2      277.20      292.10     19.12 o 
  -3   4   2       56.24       42.63      7.41 o 
  -2   4   2      568.22      351.51     14.96 o 
  -1   4   2       22.29       13.50      3.50 o 
   0   4   2      341.69      283.36      6.94 o 
   1   4   2      201.18      260.77      5.83 o 
   2   4   2        6.65        9.65      2.82 o 
   3   4   2       33.59       46.92      5.60 o 
   4   4   2        4.53        4.77      3.70 o 
   5   4   2        4.66        3.21      4.06 o 
   6   4   2        0.01        1.38      3.68 o 
  -5   5   2        1.33        2.16      3.50 o 
  -4   5   2      115.42      142.04     16.10 o 
  -3   5   2       38.50       41.50      7.52 o 
  -2   5   2      162.13      175.83     11.87 o 
  -1   5   2       34.06       38.90      6.22 o 
   0   5   2      253.37      263.93      9.44 o 
   1   5   2      331.83      313.91      9.44 o 
   2   5   2      718.58      778.50     23.03 o 
   3   5   2      333.71      343.92     11.67 o 
   4   5   2      300.83      314.61     20.43 o 
   5   5   2       26.79       21.45      6.06 o 
  -5   6   2        6.42        3.32      3.31 o 
  -4   6   2       97.42      124.52     15.37 o 
  -3   6   2       73.23       66.15      9.65 o 
  -2   6   2       64.57       60.67      6.68 o 
  -1   6   2        2.05        5.75      2.65 o 
   0   6   2      191.47      184.80      8.28 o 
   1   6   2      735.66      796.86     23.60 o 
   2   6   2      825.49      848.25     25.39 o 
   3   6   2        8.59        6.03      3.70 o 
   4   6   2       82.55       78.83      8.19 o 
   5   6   2       87.11       78.08     11.57 o 
  -5   7   2        0.07        2.19      3.82 o 
  -4   7   2        0.47        2.34      3.28 o 
  -3   7   2       17.24       20.43      5.57 o 
  -2   7   2      667.95      545.10     20.95 o 
  -1   7   2        9.98        6.20      3.17 o 
   0   7   2       84.96       74.86      6.32 o 
   1   7   2      162.04      162.26      9.24 o 
   2   7   2     1077.76     1149.35     20.83 o 
   3   7   2        5.75        7.38      4.31 o 
   4   7   2       99.80      104.04     10.06 o 
   5   7   2      261.30      276.99     30.08 o 
  -4   8   2      230.22      234.80     30.85 o 
  -3   8   2        0.02        1.02      2.98 o 
  -2   8   2        1.36        2.17      3.62 o 
  -1   8   2       29.49       21.88      4.69 o 
   0   8   2        4.05        3.06      4.75 o 
   1   8   2      487.28      496.47     14.32 o 
   2   8   2      217.65      245.25     13.65 o 
   3   8   2       58.24       56.52      6.43 o 
   4   8   2       56.27       57.36      8.12 o 
  -4   9   2      221.73      247.62     22.91 o 
  -3   9   2       19.09       17.29      6.68 o 
  -2   9   2       10.78        6.36      3.54 o 
  -1   9   2      253.56      277.24     19.99 o 
   0   9   2       28.82       29.82      5.18 o 
   1   9   2      151.71      168.47     13.43 o 
   2   9   2        2.84        4.17      3.93 o 
   3   9   2       59.90       63.08      8.14 o 
   4   9   2       45.29       47.76      7.89 o 
  -3  10   2       81.77       88.86     16.34 o 
  -2  10   2        2.88        3.42      4.48 o 
  -1  10   2      545.03      537.04     39.82 o 
   0  10   2        2.96        2.97      3.66 o 
   1  10   2       69.08       68.02      6.86 o 
   2  10   2        0.08        1.67      2.75 o 
   3  10   2        0.19        2.53      3.49 o 
  -2  11   2       40.93       36.60     11.28 o 
  -1  11   2       21.20       19.34      8.52 o 
   0  11   2       11.32        9.44      6.22 o 
   1  11   2       20.23       16.64      4.42 o 
   2  11   2       18.02        7.57      3.43 o 
   0  12   2      227.94      259.66     34.99 o 
   1  12   2       50.16       54.10     12.43 o 
  -2 -10   3       82.86       86.32     16.34 o 
  -1 -10   3       22.78       22.79      8.98 o 
   0 -10   3      116.09      139.04     21.18 o 
   1 -10   3      156.72      220.07     29.70 o 
   2 -10   3        1.75        5.29      5.99 o 
  -3  -9   3       22.21       19.80      8.29 o 
  -2  -9   3       55.56       54.79     12.20 o 
  -1  -9   3        8.44        3.45      6.68 o 
   0  -9   3        0.08        0.92      5.06 o 
   1  -9   3       62.78       69.52     13.12 o 
   2  -9   3        5.45        4.37      5.99 o 
   3  -9   3        0.97        1.84      5.99 o 
  -4  -8   3        1.02        0.46      5.06 o 
  -3  -8   3       11.64       11.05      6.68 o 
  -2  -8   3       23.49       31.08      9.21 o 
  -1  -8   3      476.14      498.60     46.27 o 
   0  -8   3       71.28       83.33     11.97 o 
   1  -8   3      171.68      191.98     21.64 o 
   2  -8   3       15.65       15.19      7.14 o 
   3  -8   3       48.50       55.25     12.20 o 
  -4  -7   3       82.49       84.53      9.90 o 
  -3  -7   3      206.40      189.09     17.13 o 
  -2  -7   3       32.99       17.19      4.51 o 
  -1  -7   3       84.79       71.73      7.85 o 
   0  -7   3      156.21      159.06     15.42 o 
   1  -7   3       22.81       17.03      6.91 o 
   2  -7   3      240.75      245.62     25.32 o 
   3  -7   3       13.84        9.44      5.29 o 
   4  -7   3       14.74        9.21      5.75 o 
  -5  -6   3        0.29        0.46      3.45 o 
  -4  -6   3       12.98        8.16      3.80 o 
  -3  -6   3        1.47        1.13      2.00 o 
  -2  -6   3      101.94       91.93      9.70 o 
  -1  -6   3        1.27        2.34      1.41 o 
   0  -6   3      115.43       92.41     24.06 o 
   1  -6   3       64.49       42.02      8.05 o 
   2  -6   3       19.22       35.91      8.75 o 
   3  -6   3      213.83      220.68     15.42 o 
   4  -6   3       33.34       39.13      8.75 o 
  -5  -5   3       14.63        9.67      6.22 o 
  -4  -5   3       46.66       40.11      6.95 o 
  -3  -5   3       17.93       11.63      4.71 o 
  -2  -5   3      120.21      108.76     10.19 o 
  -1  -5   3      243.67      253.50     10.51 o 
   0  -5   3       31.01       22.79      6.22 o 
   1  -5   3        7.02        7.17      1.23 o 
   2  -5   3      195.81      189.16     10.70 o 
   3  -5   3       53.10       58.35      5.75 o 
   4  -5   3       16.75       20.89      4.71 o 
   5  -5   3        6.50        4.63      3.43 o 
  -5  -4   3        6.39        4.98      5.20 o 
  -4  -4   3       75.39       81.77      8.75 o 
  -3  -4   3      471.14      488.02     14.96 o 
  -2  -4   3        0.25        0.72      1.81 o 
  -1  -4   3        0.89        0.68      1.25 o 
   0  -4   3      189.17      188.30     11.28 o 
   1  -4   3      153.74      145.59      3.46 o 
   2  -4   3       21.32       20.60      2.53 o 
   3  -4   3       48.10       47.24      5.31 o 
   4  -4   3       37.64       43.28      8.52 o 
   5  -4   3        4.92        3.91      4.83 o 
  -5  -3   3       80.73       86.04     11.08 o 
  -4  -3   3       33.58       28.31     10.59 o 
  -3  -3   3      792.61      816.53     25.63 o 
  -2  -3   3      102.78      130.48      6.91 o 
  -1  -3   3       13.00       14.96      5.29 o 
   0  -3   3      652.97      656.28     16.80 o 
   1  -3   3      162.74      178.58      3.92 o 
   2  -3   3      289.64      312.05     10.12 o 
   3  -3   3       32.57       32.92      6.91 o 
   4  -3   3      382.25      381.82     17.66 o 
   5  -3   3       63.45       54.08      7.70 o 
  -6  -2   3        3.49        6.22      8.52 o 
  -5  -2   3        0.02        1.46      4.34 o 
  -4  -2   3        9.45        5.06      3.52 o 
  -3  -2   3       10.38        3.45      6.45 o 
  -2  -2   3      351.70      361.41     17.03 o 
  -1  -2   3      105.73       96.42      4.50 o 
   0  -2   3      677.21      671.33     17.15 o 
   1  -2   3        0.28        0.36      0.48 o 
   2  -2   3      842.16      886.57     11.56 o 
   3  -2   3        4.61       12.83      3.87 o 
   4  -2   3        6.87        4.37      4.37 o 
   5  -2   3       64.56       63.58      8.60 o 
  -6  -1   3        7.03        5.04      3.65 o 
  -5  -1   3        5.55        4.03      4.64 o 
  -4  -1   3      583.89      623.25     27.92 o 
  -3  -1   3      153.57      144.65      8.37 o 
  -2  -1   3      236.69      265.49      9.33 o 
  -1  -1   3      105.64      121.88      3.49 o 
   0  -1   3     2856.16     2895.23     22.34 o 
   1  -1   3      110.99       94.66      2.39 o 
   2  -1   3       56.83       55.37      2.95 o 
   3  -1   3       91.48       70.93     11.12 o 
   4  -1   3        1.01        1.43      2.30 o 
   5  -1   3      151.36      121.31     20.49 o 
   6  -1   3       32.74       23.02      8.29 o 
  -6   0   3       78.33       67.84     22.33 o 
  -5   0   3        3.32        5.89      5.45 o 
  -4   0   3      106.27      113.21     10.00 o 
  -3   0   3       89.45       96.26      7.60 o 
  -2   0   3      157.92      132.08      6.92 o 
  -1   0   3     2612.75     2981.32     18.79 o 
   0   0   3     2933.49     2956.57     44.12 o 
   1   0   3     1013.05     1072.99     11.23 o 
   2   0   3       96.88       72.59      3.01 o 
   3   0   3      312.60      286.53      9.19 o 
   4   0   3       37.47       45.36     13.96 o 
   5   0   3        0.57        1.43      2.58 o 
  -6   1   3       22.35       14.28      5.60 o 
  -5   1   3       28.33       24.29      5.76 o 
  -4   1   3        0.03        0.92      2.88 o 
  -3   1   3       13.45       16.44      4.53 o 
  -2   1   3       14.60       16.19      3.58 o 
  -1   1   3     2799.91     3044.02     30.59 o 
   0   1   3       25.25       29.93      2.24 o 
   1   1   3     5390.23     5577.62     73.56 o 
   2   1   3       64.81       61.49      2.59 o 
   3   1   3      155.42      151.54      5.99 o 
   4   1   3       13.66       10.08      4.15 o 
   5   1   3       76.66       82.69     10.46 o 
   6   1   3       20.12        9.21      5.99 o 
  -6   2   3        5.44        5.03      5.04 o 
  -5   2   3       45.67       56.56      8.71 o 
  -4   2   3       56.45       47.87      6.99 o 
  -3   2   3        5.18        3.64      3.41 o 
  -2   2   3      243.90      254.54      9.51 o 
  -1   2   3      120.53      161.37      4.36 o 
   0   2   3     1249.92     1173.01     14.79 o 
   1   2   3       60.50       56.55      2.38 o 
   2   2   3     1038.88     1208.60     17.44 o 
   3   2   3      112.39       98.80      4.32 o 
   4   2   3      123.72      123.19      9.91 o 
   5   2   3       70.19       70.42      8.44 o 
   6   2   3       64.17       52.48     13.58 o 
  -5   3   3      126.86      152.80     16.55 o 
  -4   3   3        6.05        4.12      4.88 o 
  -3   3   3       17.84       18.95      4.75 o 
  -2   3   3      307.19      303.18     10.48 o 
  -1   3   3      740.66      706.68     22.78 o 
   0   3   3      329.64      299.52      5.23 o 
   1   3   3      981.46      996.59     19.12 o 
   2   3   3       33.82       41.90      2.73 o 
   3   3   3      163.83      161.21     13.35 o 
   4   3   3      401.14      411.27     20.57 o 
   5   3   3       71.67       67.41      8.18 o 
   6   3   3       45.24       30.39     16.57 o 
  -5   4   3       20.90       20.27      7.01 o 
  -4   4   3        0.58        2.36      4.09 o 
  -3   4   3      355.45      353.30     17.29 o 
  -2   4   3      541.87      341.38     15.42 o 
  -1   4   3     1174.18     1154.78     80.22 o 
   0   4   3      667.75      667.66     10.01 o 
   1   4   3      279.10      290.49      7.59 o 
   2   4   3      429.68      428.39      8.39 o 
   3   4   3       35.19       62.69      6.23 o 
   4   4   3        0.08        1.50      3.26 o 
   5   4   3      107.46      100.26     11.74 o 
   6   4   3      129.21       95.99     44.20 o 
  -5   5   3        1.91        0.90      2.08 o 
  -4   5   3       45.30       50.69     10.03 o 
  -3   5   3       88.02       89.01     10.55 o 
  -2   5   3       35.42       41.85      7.75 o 
  -1   5   3     2095.43     2255.95     66.99 o 
   0   5   3      134.77      149.40      7.40 o 
   1   5   3      529.13      530.00     12.67 o 
   2   5   3       77.07       72.85      5.41 o 
   3   5   3        1.37        2.76      3.74 o 
   4   5   3       71.38       72.01      6.74 o 
   5   5   3      193.42      175.66     18.97 o 
  -5   6   3        7.71        2.61      3.76 o 
  -4   6   3       10.27       15.11      5.93 o 
  -3   6   3       46.92       52.08      9.86 o 
  -2   6   3       26.21       21.63      4.92 o 
  -1   6   3      395.99      447.27     23.25 o 
   0   6   3      213.03      201.17      8.87 o 
   1   6   3       54.97       53.87      5.13 o 
   2   6   3      654.90      684.91     21.48 o 
   3   6   3      155.89      157.46      8.75 o 
   4   6   3      257.23      259.80     18.64 o 
   5   6   3        9.10        5.30      3.87 o 
  -5   7   3       21.40       16.57      7.14 o 
  -4   7   3        4.20        1.36      2.51 o 
  -3   7   3      127.14      127.07     12.05 o 
  -2   7   3      150.81      162.06     13.12 o 
  -1   7   3      482.92      473.44     54.44 o 
   0   7   3      186.60      202.06     10.82 o 
   1   7   3      553.45      610.92     20.25 o 
   2   7   3       12.14       10.07      3.70 o 
   3   7   3        4.34        1.96      3.50 o 
   4   7   3       31.46       26.84      5.34 o 
   5   7   3       10.48        7.59      3.50 o 
  -4   8   3      179.08      188.99     18.72 o 
  -3   8   3        9.53        5.06      5.52 o 
  -2   8   3      160.74      162.63     11.64 o 
  -1   8   3        3.38        4.90      5.07 o 
   0   8   3      316.10      319.43     12.52 o 
   1   8   3      230.89      241.53     10.80 o 
   2   8   3      108.83      121.00      9.35 o 
   3   8   3      405.97      413.15     27.25 o 
   4   8   3       12.07       11.95      4.47 o 
  -4   9   3        1.69        5.02      4.65 o 
  -3   9   3       10.10        6.00      3.70 o 
  -2   9   3       12.10        5.65      3.43 o 
  -1   9   3       10.70        8.62      4.36 o 
   0   9   3       76.22       72.67      7.05 o 
   1   9   3        0.08        2.13      3.35 o 
   2   9   3        0.39        2.27      3.25 o 
   3   9   3      369.22      405.19     24.25 o 
   4   9   3       32.75       32.09      6.50 o 
  -3  10   3       46.38       46.41      8.23 o 
  -2  10   3        4.46        3.45      4.13 o 
  -1  10   3       16.84       12.24      4.26 o 
   0  10   3        5.14        3.56      3.87 o 
   1  10   3      153.34      158.03     12.52 o 
   2  10   3       30.68       31.21      5.61 o 
   3  10   3        5.22        4.38      3.35 o 
  -2  11   3        0.07        0.75      2.16 o 
  -1  11   3       93.73      103.54     11.00 o 
   0  11   3        0.04        1.88      2.93 o 
   1  11   3        0.94        2.25      2.73 o 
   2  11   3       89.34       92.79     10.94 o 
   3  11   3        4.93        3.22      3.91 o 
   0  12   3        2.73        3.68      5.06 o 
   1  12   3       42.01       44.43     11.28 o 
  -1 -10   4        1.78        3.91      6.22 o 
   0 -10   4       42.93       54.56     13.12 o 
   1 -10   4        0.68        3.45      5.52 o 
  -3  -9   4       72.32       69.29     14.50 o 
  -2  -9   4      120.52      139.96     21.87 o 
  -1  -9   4        0.22        1.61      6.22 o 
   0  -9   4       14.64       14.04      7.14 o 
   1  -9   4       75.50       93.69     15.42 o 
   2  -9   4       19.69       21.64      7.60 o 
  -3  -8   4      128.93      130.06     20.95 o 
  -2  -8   4        2.05        3.45      7.37 o 
  -1  -8   4      102.09       77.35     11.28 o 
   0  -8   4      115.21      127.53     16.11 o 
   1  -8   4        6.49        6.68      5.29 o 
   2  -8   4        7.32        3.91      4.14 o 
   3  -8   4       49.82       50.18     11.97 o 
  -4  -7   4       45.82       44.43     13.12 o 
  -3  -7   4        4.34        3.91      7.37 o 
  -2  -7   4      192.44      195.67     23.25 o 
  -1  -7   4        1.28        1.15      5.29 o 
   0  -7   4      277.77      332.63     24.63 o 
   1  -7   4       23.75       23.94      7.83 o 
   2  -7   4      295.74      329.18     32.00 o 
   3  -7   4       84.58       88.62     14.04 o 
   4  -7   4       16.47       10.59      5.52 o 
  -4  -6   4        0.28        3.22      5.75 o 
  -3  -6   4      218.05      257.82     28.54 o 
  -2  -6   4      545.65      515.64     34.76 o 
  -1  -6   4       13.70       14.73      6.22 o 
   0  -6   4       34.49       41.43      8.75 o 
   1  -6   4      167.30      171.96     15.42 o 
   2  -6   4      573.10      613.70     37.29 o 
   3  -6   4       25.82       26.93      7.83 o 
   4  -6   4        5.39        4.14      5.75 o 
  -5  -5   4       16.52        6.04      3.76 o 
  -4  -5   4      442.26      487.09     26.47 o 
  -3  -5   4       94.01       86.32     11.74 o 
  -2  -5   4        8.45        6.45      5.99 o 
  -1  -5   4      278.60      257.91     11.51 o 
   0  -5   4        1.83        2.07      5.52 o 
   1  -5   4     2271.15     2489.09     36.37 o 
   2  -5   4       25.30       24.86      3.73 o 
   3  -5   4       19.65       21.47      3.93 o 
   4  -5   4       12.60        5.93      2.61 o 
  -5  -4   4       27.90       27.76      6.51 o 
  -4  -4   4      116.28      111.10     11.10 o 
  -3  -4   4       24.80       19.80      8.52 o 
  -2  -4   4        1.76        2.53      7.83 o 
  -1  -4   4      666.50      621.44     32.74 o 
   0  -4   4      165.35      177.71     12.66 o 
   1  -4   4      774.45      777.83     32.46 o 
   2  -4   4       22.55       19.34      2.35 o 
   3  -4   4      390.38      389.11     17.05 o 
   4  -4   4      422.19      434.56     24.56 o 
   5  -4   4       20.20       10.59      4.83 o 
  -5  -3   4      362.71      399.89     30.51 o 
  -4  -3   4       83.15       85.79      8.18 o 
  -3  -3   4      132.34      136.19      8.74 o 
  -2  -3   4        0.98        0.46      1.95 o 
  -1  -3   4      145.13       70.44      4.14 o 
   0  -3   4       83.40      106.81      8.52 o 
   1  -3   4       52.76       50.86      1.91 o 
   2  -3   4       22.18       18.52      2.42 o 
   3  -3   4      102.08      106.95      6.35 o 
   4  -3   4      156.67      162.06     17.72 o 
   5  -3   4       76.89       74.81     12.43 o 
  -5  -2   4      510.25      586.95     24.56 o 
  -4  -2   4       11.16        5.86      4.94 o 
  -3  -2   4       91.04       86.51      7.46 o 
  -1  -2   4      329.47      309.10     10.70 o 
   0  -2   4       24.49       22.27      3.08 o 
   1  -2   4      719.50      769.88      8.95 o 
   2  -2   4       45.50       37.78      3.23 o 
   3  -2   4       21.57       24.86      6.91 o 
   4  -2   4        2.09        1.84      2.76 o 
   5  -2   4        7.65        7.38      2.98 o 
  -5  -1   4        9.30        5.04      3.60 o 
  -4  -1   4       29.38       34.58      6.41 o 
  -3  -1   4      239.97      238.13     12.26 o 
  -2  -1   4      242.84      167.81      9.44 o 
  -1  -1   4      290.46      302.50     10.03 o 
   0  -1   4     2034.24     2082.41     32.08 o 
   1  -1   4     2010.75     2290.59     13.69 o 
   2  -1   4       27.68       28.64      2.19 o 
   3  -1   4      357.05      315.73     19.01 o 
   4  -1   4      219.50      221.72     15.70 o 
   5  -1   4       10.80        7.85      3.75 o 
  -6   0   4       22.64       17.72      9.21 o 
  -5   0   4        0.26        6.89      5.83 o 
  -4   0   4      111.23      120.90     10.49 o 
  -3   0   4      111.06      107.01      7.97 o 
  -2   0   4      687.92      652.61     55.82 o 
  -1   0   4      126.85      132.60      3.79 o 
   0   0   4     1346.63     1296.51     29.04 o 
   1   0   4     1593.97     1744.63     11.07 o 
   2   0   4      248.45      220.53     10.59 o 
   3   0   4      159.81      146.28      5.83 o 
   4   0   4      895.29      885.57     36.34 o 
   5   0   4        0.29        0.52      1.61 o 
  -6   1   4        7.01        7.68      5.27 o 
  -5   1   4      234.20      265.25     19.19 o 
  -4   1   4       16.57       10.53      4.42 o 
  -3   1   4       69.67       69.77      7.07 o 
  -2   1   4      100.36      100.25      6.59 o 
  -1   1   4     1113.34     1253.07     24.89 o 
   0   1   4      405.85      436.08     11.03 o 
   1   1   4      247.69      217.71      6.02 o 
   2   1   4       49.48       50.07      2.32 o 
   3   1   4       15.18       10.27      1.78 o 
   4   1   4      760.80      720.84     37.75 o 
   5   1   4       12.50       11.67      4.39 o 
   6   1   4        6.14        5.06      5.06 o 
  -5   2   4       31.24       23.00      6.16 o 
  -4   2   4        0.13        1.61      3.99 o 
  -3   2   4       54.51       59.52      6.67 o 
  -1   2   4      657.66      618.22     10.63 o 
   0   2   4      189.88      142.49      3.49 o 
   2   2   4      524.72      533.81      7.61 o 
   3   2   4     1157.07     1057.87     71.81 o 
   4   2   4       10.86       13.10      4.81 o 
   5   2   4        0.42        1.01      2.19 o 
   6   2   4        1.66        0.92      4.14 o 
  -5   3   4        0.38        1.60      3.64 o 
  -4   3   4       15.98       13.30      4.88 o 
  -3   3   4      564.13      678.50     23.36 o 
  -2   3   4     1567.27     1817.50     25.72 o 
  -1   3   4       88.45       72.16      9.44 o 
   0   3   4       12.08        7.12      1.68 o 
   1   3   4     3056.23     3257.83     94.03 o 
   2   3   4      268.80      288.89      5.78 o 
   3   3   4      106.10      106.75      4.22 o 
   4   3   4       15.26       16.25      4.02 o 
   5   3   4      132.52      137.66     39.13 o 
   6   3   4       37.98       31.54     16.34 o 
  -5   4   4        6.67        4.14      5.99 o 
  -4   4   4      366.63      469.76     35.22 o 
  -3   4   4       52.67       58.30     16.29 o 
  -2   4   4      171.65      201.60     13.33 o 
  -1   4   4       68.21       56.65      8.63 o 
   0   4   4       78.15       71.01      4.71 o 
   1   4   4     1226.52     1300.54     25.27 o 
   2   4   4       25.66       19.89      2.29 o 
   3   4   4      518.57      521.39     26.70 o 
   4   4   4       13.54       15.02      3.87 o 
   5   4   4       80.51       80.34     26.01 o 
  -5   5   4       66.94       62.44     12.86 o 
  -4   5   4       62.46       56.81     10.36 o 
  -3   5   4        0.22        1.64      3.14 o 
  -2   5   4       46.79       52.49      8.07 o 
  -1   5   4      224.96      200.89      9.84 o 
   0   5   4        8.96       25.67      4.15 o 
   1   5   4        5.30        3.82      1.45 o 
   2   5   4      397.15      443.11     14.85 o 
   3   5   4      151.43      139.74      7.40 o 
   4   5   4        6.02        2.71      3.04 o 
   5   5   4        0.97        1.61      5.06 o 
  -5   6   4      142.62      162.52     22.33 o 
  -4   6   4        4.37        3.89      5.03 o 
  -3   6   4      383.49      436.06     25.44 o 
  -2   6   4       49.51       45.02      8.16 o 
  -1   6   4       34.62       25.51      4.91 o 
   0   6   4        1.83        1.38      3.41 o 
   1   6   4      265.84      284.05     11.78 o 
   2   6   4        6.00        3.18      2.38 o 
   3   6   4       22.40       19.86      4.51 o 
   4   6   4       59.19       61.06      6.81 o 
   5   6   4       10.23        6.68      5.99 o 
  -4   7   4       49.43       43.22      9.40 o 
  -3   7   4      127.70      134.85     15.23 o 
  -2   7   4       11.67        5.17      3.41 o 
  -1   7   4       86.49       85.98      7.49 o 
   0   7   4      369.14      414.86     16.11 o 
   1   7   4       54.27       56.96      6.06 o 
   2   7   4       12.15        8.73      3.41 o 
   3   7   4        3.41        3.11      3.74 o 
   4   7   4       50.11       49.54      6.47 o 
   5   7   4       78.93       73.20     29.23 o 
  -4   8   4        8.85        9.59      4.92 o 
  -3   8   4      122.95      134.51     12.29 o 
  -2   8   4       49.91       43.51      9.21 o 
  -1   8   4        6.53        2.26      3.87 o 
   0   8   4      542.44      574.22     15.94 o 
   1   8   4     1255.82     1386.51     35.37 o 
   2   8   4      133.13      130.28      9.68 o 
   3   8   4       45.38       42.62      5.96 o 
   4   8   4      131.16      132.76     12.18 o 
  -4   9   4        3.35        3.68      5.99 o 
  -3   9   4        0.06        1.38      3.58 o 
  -2   9   4       31.44       22.70      5.59 o 
  -1   9   4        3.32        3.29      4.42 o 
   0   9   4      617.93      650.19     43.28 o 
   1   9   4       15.96       10.65      3.90 o 
   2   9   4       25.89       24.84      5.21 o 
   3   9   4       44.48       46.27      6.75 o 
   4   9   4      307.20      325.84     28.07 o 
  -3  10   4        9.33        6.56      4.13 o 
  -2  10   4       34.14       37.63      6.65 o 
  -1  10   4        5.34        7.01      4.37 o 
   0  10   4        3.24        4.82      4.65 o 
   1  10   4      134.12      143.82     11.94 o 
   2  10   4       52.57       56.72      7.97 o 
   3  10   4       44.74       44.62      6.88 o 
  -2  11   4      161.47      164.14     16.69 o 
  -1  11   4       54.07       54.78      8.29 o 
   0  11   4        7.32        4.45      3.87 o 
   1  11   4      104.46      100.05     10.75 o 
   2  11   4        7.18        5.71      3.19 o 
   3  11   4      230.20      243.71     22.53 o 
  -1  12   4        1.95        1.76      2.75 o 
   0  12   4       52.96       51.49      8.39 o 
   1  12   4        0.45        2.13      3.53 o 
  -2  -9   5        3.06        2.76      6.91 o 
  -1  -9   5       82.30       81.03     14.96 o 
   0  -9   5        3.94        8.06      6.68 o 
   1  -9   5        0.90        1.15      5.06 o 
   2  -9   5      127.29      134.43     20.26 o 
  -3  -8   5        7.64        6.68      6.22 o 
  -2  -8   5        8.86        3.91      5.06 o 
  -1  -8   5       25.05       26.24      8.29 o 
   0  -8   5       33.41       34.30      8.75 o 
   1  -8   5        2.79        3.22      5.75 o 
   2  -8   5       45.82       50.87     10.13 o 
   3  -8   5        0.16        2.99      5.52 o 
  -4  -7   5       14.01       13.12      8.06 o 
  -3  -7   5       86.76       93.46     15.88 o 
  -2  -7   5       79.98       58.24     10.82 o 
  -1  -7   5        0.15        2.07      6.22 o 
   0  -7   5       51.22       57.09      9.67 o 
   1  -7   5       29.40       40.05      8.75 o 
   2  -7   5       17.53       14.27      5.52 o 
   3  -7   5       82.18       94.15     14.27 o 
  -4  -6   5      155.03      139.73     22.56 o 
  -3  -6   5       63.10       48.27      5.68 o 
  -2  -6   5      111.48      102.67     15.19 o 
  -1  -6   5       44.19       38.90      8.98 o 
   0  -6   5        1.52        2.99      6.45 o 
   1  -6   5      738.37      802.46     46.27 o 
   2  -6   5        0.16        2.99      5.75 o 
   3  -6   5       25.14       23.48      6.45 o 
   4  -6   5       13.73        7.83      5.06 o 
  -4  -5   5       53.10       51.46      7.46 o 
  -3  -5   5        4.37        4.46      4.02 o 
  -2  -5   5      346.85      351.86     16.15 o 
  -1  -5   5        9.01        8.63      1.13 o 
   0  -5   5        3.41        6.91      8.29 o 
   1  -5   5      100.75       99.44      9.90 o 
   2  -5   5      215.94      217.53     16.80 o 
   3  -5   5       32.67       33.15      7.37 o 
   4  -5   5        5.90        6.22      5.52 o 
  -5  -4   5      176.20      168.45     17.59 o 
  -4  -4   5        0.63        1.63      4.19 o 
  -3  -4   5       16.59       11.24      4.08 o 
  -2  -4   5      164.50      154.75      7.52 o 
  -1  -4   5       30.09       31.23      2.11 o 
   0  -4   5      100.24       86.55      9.67 o 
   1  -4   5       15.54       17.96      5.52 o 
   2  -4   5       73.80       69.16      4.51 o 
   3  -4   5        0.49        0.61      1.38 o 
   4  -4   5       71.61       71.93      6.42 o 
  -5  -3   5       38.06       33.97      7.32 o 
  -4  -3   5        2.08        4.47      5.24 o 
  -3  -3   5      117.19      110.82      8.88 o 
  -2  -3   5       98.27      107.30      6.62 o 
  -1  -3   5       39.10       36.28      2.39 o 
   0  -3   5       15.99        8.98      4.14 o 
   1  -3   5      322.57      322.96     16.11 o 
   2  -3   5       26.12       27.81      3.19 o 
   3  -3   5       15.15       14.50      5.06 o 
   4  -3   5        0.78        1.88      3.24 o 
   5  -3   5      132.48      137.66     19.80 o 
  -5  -2   5       27.00       27.35      6.53 o 
  -4  -2   5      184.74      201.69     16.19 o 
  -3  -2   5        0.22        2.66      4.37 o 
  -2  -2   5      309.92      327.94     12.99 o 
  -1  -2   5     1594.75     1518.61     24.38 o 
   0  -2   5      481.60      477.89     14.16 o 
   1  -2   5      510.87      531.34      6.97 o 
   2  -2   5      166.12      171.31      6.01 o 
   3  -2   5      476.11      479.92     13.32 o 
   4  -2   5        2.53        1.79      1.95 o 
  -5  -1   5        0.28        1.96      3.74 o 
  -4  -1   5      172.49      173.03     14.91 o 
  -3  -1   5        6.83        3.88      3.87 o 
  -2  -1   5      104.58      103.24      6.64 o 
  -1  -1   5      165.25      156.94      6.53 o 
   0  -1   5        9.60       12.52      1.49 o 
   1  -1   5      769.72      863.24     11.61 o 
   2  -1   5      435.77      484.05      7.92 o 
   3  -1   5        4.85        2.17      1.25 o 
   4  -1   5      379.09      396.86     40.97 o 
   5  -1   5        0.72        0.92      3.22 o 
  -5   0   5      194.78      187.83     17.49 o 
  -4   0   5       16.90       17.61      5.36 o 
  -3   0   5       27.59       32.82      5.96 o 
  -2   0   5      431.83      468.88     13.47 o 
  -1   0   5       22.29       19.43      2.62 o 
   0   0   5      130.83      130.87      3.56 o 
   1   0   5       54.64       63.89      2.14 o 
   2   0   5      186.61      172.61      3.97 o 
   3   0   5        4.93        5.22      1.89 o 
   4   0   5     1200.55     1100.11    110.72 o 
   5   0   5       12.48       10.82      7.60 o 
  -5   1   5      116.95      148.59     14.89 o 
  -4   1   5      115.25      133.17     11.07 o 
  -3   1   5       81.06       96.04      7.88 o 
  -2   1   5     1464.85     1572.74     36.95 o 
  -1   1   5      111.73      105.84      4.33 o 
   0   1   5        1.10        0.61      0.80 o 
   1   1   5       38.92       33.95      3.47 o 
   2   1   5       57.96       54.33      6.91 o 
   3   1   5       74.04       73.46      3.86 o 
   4   1   5       60.06       43.42     10.59 o 
   5   1   5        3.41        4.60      5.06 o 
  -5   2   5        4.90        4.33      4.05 o 
  -4   2   5       72.93       64.65      8.16 o 
  -3   2   5      150.61      157.11     10.34 o 
  -2   2   5     1595.92     1647.48     77.46 o 
  -1   2   5       56.88       51.58      4.80 o 
   0   2   5     2817.22     2745.25     34.47 o 
   1   2   5      157.79      139.16      3.68 o 
   2   2   5       29.96       34.30      6.22 o 
   3   2   5      262.36      247.64     11.68 o 
   4   2   5        1.61        1.68      2.61 o 
   5   2   5      121.11      113.72     33.38 o 
   6   2   5       23.32       20.26     10.82 o 
  -5   3   5        1.58        3.20      4.88 o 
  -4   3   5        3.57        6.24      5.13 o 
  -3   3   5      353.37      423.20     15.30 o 
  -2   3   5       16.83       12.53      3.87 o 
  -1   3   5      150.84      136.13      7.21 o 
   0   3   5      327.98      332.12      6.97 o 
   1   3   5      964.25     1005.03     20.95 o 
   2   3   5      344.84      331.78      7.46 o 
   3   3   5      167.17      180.15      5.77 o 
   4   3   5      133.24      129.85     12.32 o 
   5   3   5      133.72      127.53     33.38 o 
  -5   4   5        1.05        1.10      3.06 o 
  -4   4   5        6.23        3.25      4.47 o 
  -3   4   5       88.94       88.11      8.61 o 
  -2   4   5        2.69        3.45      3.49 o 
  -1   4   5      290.95      269.96     11.11 o 
   0   4   5      190.78      179.93      6.13 o 
   1   4   5       51.75       40.39      3.52 o 
   2   4   5     1291.58     1358.81     61.23 o 
   3   4   5       78.03       65.30      3.55 o 
   4   4   5      180.29      163.13     12.20 o 
   5   4   5       35.76       31.31     14.27 o 
  -5   5   5       17.83       10.83      5.36 o 
  -4   5   5      119.60      127.93     15.65 o 
  -3   5   5       44.81       37.68      8.22 o 
  -2   5   5       24.56       26.80      6.48 o 
  -1   5   5      479.65      457.97     41.09 o 
   0   5   5       12.15        7.37      4.60 o 
   1   5   5      167.96      171.86      6.36 o 
   2   5   5      415.27      439.58     15.19 o 
   3   5   5       45.91       50.83      5.76 o 
   4   5   5       52.71       51.69      5.51 o 
   5   5   5       89.93       68.60     26.24 o 
  -5   6   5        3.49        3.06      3.87 o 
  -4   6   5       17.13       10.92      5.80 o 
  -3   6   5        0.50        1.50      3.50 o 
  -2   6   5      358.90      411.12     24.98 o 
  -1   6   5       45.97       36.61      5.86 o 
   0   6   5       34.13       29.74      4.75 o 
   1   6   5      380.86      372.21     13.99 o 
   2   6   5      115.67      123.39      6.98 o 
   3   6   5      335.54      340.37     15.92 o 
   4   6   5      461.62      448.92     18.56 o 
   5   6   5      139.28      129.83     34.30 o 
  -4   7   5       13.05       11.77      5.86 o 
  -3   7   5      110.34      119.34     15.01 o 
  -2   7   5       37.63       46.45      6.90 o 
  -1   7   5      129.77      133.74     13.35 o 
   0   7   5       10.82        4.25      3.37 o 
   1   7   5      604.71      654.23     15.79 o 
   2   7   5      231.16      256.72     10.45 o 
   3   7   5      202.18      225.36     16.22 o 
   4   7   5       72.89       75.02      6.68 o 
   5   7   5       15.78        8.75      6.91 o 
  -4   8   5        3.93        1.94      3.24 o 
  -3   8   5       94.63       96.14     10.71 o 
  -2   8   5       70.89       76.65     11.51 o 
  -1   8   5      102.41      115.50      9.68 o 
   0   8   5       23.79       18.69      5.04 o 
   1   8   5       11.40        5.62      4.80 o 
   2   8   5        0.42        2.18      3.73 o 
   3   8   5        0.22        1.07      3.41 o 
   4   8   5       30.32       31.10      5.24 o 
  -3   9   5       52.35       52.25     12.20 o 
  -2   9   5        4.74        3.90      4.64 o 
  -1   9   5       52.28       42.42      6.67 o 
   0   9   5      424.84      494.55     32.63 o 
   1   9   5       76.56       82.87      7.63 o 
   2   9   5      177.64      174.51     14.07 o 
   3   9   5       65.28       74.88      8.74 o 
   4   9   5      176.94      178.63     25.32 o 
  -3  10   5        0.51        1.96      4.07 o 
  -2  10   5      156.89      169.48     15.78 o 
  -1  10   5        7.62        5.06      3.29 o 
   0  10   5       24.12       27.63      6.25 o 
   1  10   5        3.00        2.99      3.31 o 
   2  10   5      308.34      343.99     25.87 o 
   3  10   5       14.47       10.72      4.31 o 
  -2  11   5       44.69       41.31      7.90 o 
  -1  11   5        4.85        3.05      4.29 o 
   0  11   5      110.91      111.89     11.78 o 
   1  11   5        9.20        4.96      3.47 o 
   2  11   5       21.94       13.96      4.52 o 
   0  12   5        0.12        3.36      4.39 o 
   1  12   5       80.37       81.43     10.52 o 
  -1  -9   6       44.65       49.72     12.20 o 
   0  -9   6       47.37       45.58     11.05 o 
   1  -9   6       41.43       50.41     11.97 o 
  -2  -8   6       72.81       62.84     13.81 o 
  -1  -8   6       36.07       38.21      9.90 o 
   0  -8   6       83.23      103.36     15.88 o 
   1  -8   6        8.51        5.06      4.37 o 
   2  -8   6       63.00       88.16     15.42 o 
  -3  -7   6        1.23        3.22      8.06 o 
  -2  -7   6        0.30        2.30      5.29 o 
  -1  -7   6       57.38       75.73     11.97 o 
   0  -7   6      259.65      300.63     27.85 o 
   1  -7   6       79.40      103.82     13.81 o 
   2  -7   6       65.08       76.65     12.89 o 
   3  -7   6      113.39      137.66     19.80 o 
  -4  -6   6        0.13        0.46      4.14 o 
  -3  -6   6       83.82       88.62     16.11 o 
  -2  -6   6        0.99        2.07      6.68 o 
  -1  -6   6      176.24      200.96     22.56 o 
   0  -6   6       12.13       11.97      5.52 o 
   1  -6   6      100.50      101.52     13.58 o 
   2  -6   6      151.78      167.12     17.26 o 
   3  -6   6        2.56        3.45      4.83 o 
  -4  -5   6        0.50        2.55      3.80 o 
  -3  -5   6      373.25      290.97     85.52 o 
  -2  -5   6       15.16        8.85      2.58 o 
  -1  -5   6       28.13       23.02      8.06 o 
   0  -5   6        7.25        3.91      4.37 o 
   1  -5   6      157.29      160.91     14.27 o 
   2  -5   6        3.96        4.60      3.68 o 
   3  -5   6        4.53        3.91      3.68 o 
  -4  -4   6      147.17      150.37     14.31 o 
  -3  -4   6       33.21       29.65      5.11 o 
  -2  -4   6       35.22       32.52      4.46 o 
  -1  -4   6       14.56       10.78      1.91 o 
   0  -4   6     2259.49     2528.69    931.14 o 
   1  -4   6        8.42        5.29      4.14 o 
   2  -4   6        9.80        7.39      2.88 o 
   3  -4   6       17.68       24.63      6.22 o 
  -5  -3   6       40.26       29.32      6.41 o 
  -4  -3   6       48.25       52.63      7.50 o 
  -3  -3   6       25.23       26.86      5.15 o 
  -2  -3   6     1014.51     1020.33     44.54 o 
  -1  -3   6       14.86       12.90      1.86 o 
   0  -3   6      485.70      515.41     24.40 o 
   1  -3   6        9.23        9.44      4.60 o 
   2  -3   6      177.67      183.12      9.21 o 
   3  -3   6      254.99      227.66     15.65 o 
   4  -3   6       25.03       25.32      6.45 o 
   5  -3   6       29.29       30.39      8.29 o 
  -5  -2   6       54.14       57.09      9.68 o 
  -4  -2   6      106.72      122.07     11.82 o 
  -3  -2   6        0.87       -0.01      2.52 o 
  -2  -2   6      309.61      335.66     13.47 o 
  -1  -2   6       16.50       10.54      2.81 o 
   0  -2   6      103.22       89.24      2.54 o 
   1  -2   6      157.69      153.26      4.71 o 
   2  -2   6       60.22       58.62      3.39 o 
   3  -2   6      408.33      398.77     18.52 o 
   4  -2   6       72.55       78.50     12.20 o 
  -5  -1   6        0.27        1.71      4.56 o 
  -4  -1   6        8.62        5.48      5.11 o 
  -3  -1   6      162.18      176.21     10.36 o 
  -2  -1   6        9.56        6.45      3.26 o 
  -1  -1   6      570.52      596.72     10.47 o 
   0  -1   6       60.89       69.14      2.80 o 
   1  -1   6      377.56      375.15      6.21 o 
   2  -1   6       53.32       53.02      3.12 o 
   3  -1   6       11.47       13.96      2.92 o 
   4  -1   6        9.56        2.53      3.91 o 
   5  -1   6       28.21       27.62      8.75 o 
  -5   0   6       14.94       10.13      4.87 o 
  -4   0   6        0.02        2.63      4.95 o 
  -3   0   6      327.88      365.17     13.59 o 
  -2   0   6       64.43       60.72      6.08 o 
  -1   0   6      389.06      379.46      8.19 o 
   0   0   6      422.16      453.27     11.83 o 
   1   0   6      109.28       84.15      2.63 o 
   2   0   6       70.79       72.30      3.34 o 
   3   0   6       36.48       33.22      2.10 o 
   4   0   6        3.29        2.99      4.60 o 
   5   0   6       26.38       25.32     13.12 o 
  -5   1   6       46.14       69.89      9.99 o 
  -4   1   6      188.23      206.67     17.23 o 
  -3   1   6       79.36      102.32      8.39 o 
  -2   1   6       92.91       92.88      6.95 o 
  -1   1   6       88.19       87.65      6.02 o 
   0   1   6      175.76      187.12      6.74 o 
   1   1   6      113.12      110.25      3.47 o 
   2   1   6     1884.37     2022.49     27.62 o 
   3   1   6     1116.54     1187.34     29.23 o 
   4   1   6        0.34        0.46      1.84 o 
   5   1   6        2.42        3.22      4.83 o 
  -5   2   6        1.42        3.21      4.55 o 
  -4   2   6        1.00        3.53      5.41 o 
  -3   2   6        6.14        3.85      3.64 o 
  -2   2   6      360.78      437.33     16.93 o 
  -1   2   6      353.07      382.04     11.38 o 
   0   2   6      736.95      670.72     20.77 o 
   1   2   6       71.91       65.49      2.58 o 
   2   2   6       57.75       50.64      7.14 o 
   3   2   6     1059.29     1127.95     29.23 o 
   4   2   6       63.00       70.44     10.82 o 
   5   2   6        0.13        1.84      4.37 o 
  -5   3   6        2.32        2.86      4.55 o 
  -4   3   6      115.23      141.93     13.90 o 
  -3   3   6      923.16     1047.99     23.35 o 
  -2   3   6       14.99       15.19      4.47 o 
  -1   3   6      209.73      200.18      8.77 o 
   0   3   6        0.11        0.35      1.12 o 
   1   3   6      670.43      609.87     30.36 o 
   2   3   6      278.66      298.33     17.26 o 
   3   3   6      190.19      229.73     14.96 o 
   4   3   6       10.80       11.51      6.22 o 
   5   3   6       30.15       32.46     14.50 o 
  -5   4   6       21.78       10.59      8.29 o 
  -4   4   6      200.88      240.48     19.04 o 
  -3   4   6      555.36      628.53     28.40 o 
  -2   4   6        0.09        0.99      2.93 o 
  -1   4   6        1.93        2.82      3.37 o 
   0   4   6      126.59      120.78     12.50 o 
   1   4   6        8.68       24.24      3.43 o 
   2   4   6       34.45       34.31      2.72 o 
   3   4   6       23.06       20.75      2.95 o 
   4   4   6       84.61       87.93     11.97 o 
   5   4   6       91.30       97.37     32.46 o 
  -5   5   6       31.27       37.29     11.28 o 
  -4   5   6      127.36      149.24     17.86 o 
  -3   5   6       36.30       43.57      8.49 o 
  -2   5   6      277.88      313.26     14.43 o 
  -1   5   6      445.26      489.58     19.66 o 
   0   5   6     2783.88     2953.97    131.21 o 
   1   5   6        2.26        2.15      1.58 o 
   2   5   6      340.73      340.32     13.58 o 
   3   5   6        8.79       10.94      3.70 o 
   4   5   6       20.67       24.40      8.29 o 
   5   5   6       59.23       64.45     21.87 o 
  -5   6   6        6.11        3.15      4.36 o 
  -4   6   6        1.30        1.96      4.39 o 
  -3   6   6       62.36       59.60     10.28 o 
  -2   6   6      270.73      290.09     16.87 o 
  -1   6   6        1.31        2.33      3.16 o 
   0   6   6      278.51      301.82     13.11 o 
   1   6   6      182.98      186.12      9.46 o 
   2   6   6      306.16      285.41      9.58 o 
   3   6   6       17.69        6.75      2.92 o 
   4   6   6       44.21       46.96     10.59 o 
   5   6   6      107.92      109.57     18.88 o 
  -4   7   6       48.46       50.32     10.94 o 
  -3   7   6        5.70        2.33      3.43 o 
  -2   7   6       23.64       22.33      6.77 o 
  -1   7   6        2.35        1.94      2.86 o 
   0   7   6       15.48       18.01      4.95 o 
   1   7   6      230.34      237.56     10.23 o 
   2   7   6       49.16       37.89      4.80 o 
   3   7   6      156.47      170.91     12.94 o 
   4   7   6        0.18        2.07      4.60 o 
   5   7   6      268.94      299.02     38.44 o 
  -4   8   6       19.79       14.76      6.69 o 
  -3   8   6       30.17       20.26      5.53 o 
  -2   8   6       48.73       42.15      7.57 o 
  -1   8   6      484.95      303.40     23.25 o 
   0   8   6       25.61       16.52      4.46 o 
   1   8   6       15.38       12.96      4.65 o 
   2   8   6       11.44        9.55      3.41 o 
   3   8   6      121.67      130.12     10.40 o 
   4   8   6       21.65       16.80      7.60 o 
  -3   9   6       44.78       47.46      8.16 o 
  -2   9   6       20.11       18.88      8.29 o 
  -1   9   6      205.49      227.08     17.82 o 
   0   9   6      639.66      747.90     65.84 o 
   1   9   6       32.04       29.00      5.51 o 
   2   9   6      136.39      136.26     11.14 o 
   3   9   6        2.93        3.34      3.69 o 
   4   9   6       16.92       11.51      7.14 o 
  -3  10   6        9.54        4.26      3.82 o 
  -2  10   6        2.16        0.95      3.04 o 
  -1  10   6      162.56      178.05     14.31 o 
   0  10   6       98.82      103.94     10.33 o 
   1  10   6        5.32        4.06      4.95 o 
   2  10   6      144.69      143.36     13.51 o 
   3  10   6      183.73      149.59     37.98 o 
  -2  11   6        5.89        3.93      3.50 o 
  -1  11   6       34.08       29.44      6.85 o 
   0  11   6       60.89       63.32      9.44 o 
   1  11   6       55.16       49.78      6.88 o 
   2  11   6       11.32        4.95      3.17 o 
   0  12   6      115.28      117.36     13.16 o 
   1  12   6        0.66        1.43      2.88 o 
  -2  -8   7      130.71      115.33     19.57 o 
  -1  -8   7        7.64        4.60      4.83 o 
   0  -8   7        7.33        5.52      5.29 o 
   1  -8   7       30.97       27.62      8.52 o 
  -3  -7   7       14.78        7.14      6.68 o 
  -2  -7   7      116.98      119.24     20.03 o 
  -1  -7   7       12.11        5.99      5.75 o 
   0  -7   7        1.17        1.15      5.99 o 
   1  -7   7       93.53      107.73     15.42 o 
   2  -7   7        4.62        3.45      5.99 o 
  -3  -6   7       64.71       45.81     13.12 o 
  -2  -6   7       41.46       40.28     10.13 o 
  -1  -6   7       88.96       81.95     13.35 o 
   0  -6   7       26.32       22.56      7.14 o 
   1  -6   7      243.37      264.95     24.40 o 
   2  -6   7       54.60       59.62     10.82 o 
  -4  -5   7       95.78       85.63     17.72 o 
  -3  -5   7       41.11       38.21     10.59 o 
  -2  -5   7       48.43       49.49     10.36 o 
  -1  -5   7       25.70       28.77      8.75 o 
   0  -5   7      565.84      593.90     36.37 o 
   1  -5   7       11.81       11.97      5.29 o 
   2  -5   7       14.03       15.42      5.52 o 
   3  -5   7       59.06       58.01      9.67 o 
  -4  -4   7        0.50        1.48      2.81 o 
  -3  -4   7      214.82      230.52     15.71 o 
  -2  -4   7       25.89       23.77      3.97 o 
  -1  -4   7      134.88      136.97     14.73 o 
   0  -4   7      798.43      832.15     47.42 o 
   1  -4   7       34.02       28.08      6.68 o 
   2  -4   7      149.75      148.71     15.65 o 
   3  -4   7      130.22      117.17     12.43 o 
  -4  -3   7        7.84        5.01      4.46 o 
  -3  -3   7       35.06       26.07      5.31 o 
  -2  -3   7        7.61       12.12      4.34 o 
  -1  -3   7        5.87        8.22      1.54 o 
   0  -3   7       56.83       64.45      9.21 o 
   1  -3   7        4.64        2.99      5.52 o 
   2  -3   7      179.46      206.94     14.50 o 
   3  -3   7      205.80      193.59     18.42 o 
  -5  -2   7        0.74        3.09      4.42 o 
  -4  -2   7      105.29      112.84     11.22 o 
  -3  -2   7        5.02        4.83      3.07 o 
  -2  -2   7        2.19        6.63      4.63 o 
  -1  -2   7       87.99       85.83      5.68 o 
   0  -2   7       13.80       13.44      1.53 o 
   1  -2   7      166.15      185.16      5.37 o 
   2  -2   7       33.77       30.05      4.15 o 
   3  -2   7        0.53        1.90      2.26 o 
   4  -2   7      163.09      161.14     16.34 o 
  -5  -1   7       18.08       13.04      4.78 o 
  -4  -1   7       98.30      106.55     11.04 o 
  -3  -1   7       33.96       38.81      6.86 o 
  -2  -1   7      463.55      486.09     13.48 o 
  -1  -1   7      191.47      185.94      8.79 o 
   0  -1   7      125.88      126.57      4.13 o 
   1  -1   7       29.27       33.23      2.17 o 
   2  -1   7        0.07        0.99      1.00 o 
   3  -1   7       20.97       26.63      3.68 o 
   4  -1   7        9.36        9.67      5.99 o 
   5  -1   7       34.17       42.36     11.05 o 
  -5   0   7       58.19       53.31      9.73 o 
  -4   0   7       10.14        8.46      4.08 o 
  -3   0   7      123.03      126.46     10.80 o 
  -2   0   7      271.78      275.20     12.81 o 
  -1   0   7       98.75       97.76      6.42 o 
   0   0   7      908.54      955.74     27.84 o 
   1   0   7     1184.88     1195.04     25.33 o 
   2   0   7      125.25      128.15      3.57 o 
   3   0   7      173.26      176.10     14.27 o 
   4   0   7       19.41       28.54     11.05 o 
   5   0   7       79.26       81.26     26.24 o 
  -5   1   7       24.84       27.74      7.13 o 
  -4   1   7        1.41        2.25      3.31 o 
  -3   1   7        0.88        1.83      3.99 o 
  -2   1   7       45.51       39.32      6.06 o 
  -1   1   7      912.84     1006.79     28.97 o 
   0   1   7      243.88      220.77      8.90 o 
   1   1   7      128.88      131.48      3.92 o 
   2   1   7       41.33       34.53      6.22 o 
   3   1   7     1796.08     2073.82    763.79 o 
   4   1   7       12.06       16.80      8.75 o 
   5   1   7       61.94       57.09     20.95 o 
  -5   2   7       24.05       22.55      6.32 o 
  -4   2   7       26.23       38.09      7.39 o 
  -3   2   7      113.34      115.25     10.06 o 
  -2   2   7       89.64       77.86      6.84 o 
  -1   2   7        0.38        1.40      3.47 o 
   0   2   7      188.90      166.44      7.11 o 
   1   2   7       21.89       20.49      5.52 o 
   2   2   7      349.75      365.09     19.57 o 
   3   2   7       19.54       20.03      6.45 o 
   4   2   7        1.89        5.29      6.68 o 
   5   2   7      102.28       99.90     33.38 o 
  -5   3   7        0.59        2.20      3.31 o 
  -4   3   7        6.43        5.98      4.64 o 
  -3   3   7      453.62      497.96     23.76 o 
  -2   3   7       41.62       46.11      6.74 o 
  -1   3   7      240.24      239.14     11.13 o 
   0   3   7      413.76      408.16     17.63 o 
   1   3   7      109.91       86.20      8.98 o 
   2   3   7      765.16      862.31     36.83 o 
   3   3   7        3.99        3.68      4.37 o 
   4   3   7      184.30      202.34     22.56 o 
   5   3   7        3.93        5.29      5.06 o 
  -5   4   7       28.06       31.77      7.69 o 
  -4   4   7      152.23      184.62     15.22 o 
  -3   4   7       93.86      102.55      9.51 o 
  -2   4   7        0.02        2.65      4.72 o 
  -1   4   7      426.76      438.71     16.68 o 
   0   4   7      169.26      179.21     10.01 o 
   1   4   7        2.27        3.33      2.26 o 
   2   4   7      312.34      322.04     19.57 o 
   3   4   7       52.37       54.79      9.67 o 
   4   4   7      219.87      233.65     25.32 o 
   5   4   7      120.72      120.62     39.36 o 
  -5   5   7       10.64        5.74      4.25 o 
  -4   5   7       33.06       28.92      8.54 o 
  -3   5   7       99.87      116.85     15.07 o 
  -2   5   7       10.07        7.08      4.15 o 
  -1   5   7       72.44       72.15      9.41 o 
   0   5   7       29.31       34.60      7.25 o 
   1   5   7      369.78      345.85     11.80 o 
   2   5   7       47.79       39.35      2.64 o 
   3   5   7        2.85        1.61      1.54 o 
   4   5   7      184.08      189.91     20.26 o 
   5   5   7        1.88        1.38      4.60 o 
  -4   6   7       23.74       21.64     16.57 o 
  -3   6   7        2.32        2.99      4.25 o 
  -2   6   7      137.69      140.11     14.33 o 
  -1   6   7        3.39        5.65      4.31 o 
   0   6   7      171.88      165.28     15.19 o 
   1   6   7      106.44      100.27      6.64 o 
   2   6   7       28.85       27.06      3.91 o 
   3   6   7       19.80       21.72      3.66 o 
   4   6   7       50.31       46.96     10.13 o 
   5   6   7       34.52       42.59     11.74 o 
  -4   7   7       26.31       22.21      8.02 o 
  -3   7   7       18.74       10.65      5.41 o 
  -2   7   7      327.15      338.17     25.76 o 
  -1   7   7        3.24        2.12      3.62 o 
   0   7   7      170.14      162.85      9.40 o 
   1   7   7        6.07        4.49      3.26 o 
   2   7   7      308.92      314.93     15.36 o 
   3   7   7      166.48      166.20     20.49 o 
   4   7   7        9.96        6.45      7.60 o 
  -4   8   7      109.48      123.91     19.58 o 
  -3   8   7        0.24        0.86      1.97 o 
  -2   8   7       52.01       55.95      7.97 o 
  -1   8   7       39.06       37.75      8.75 o 
   0   8   7      435.89      483.26     22.62 o 
   1   8   7      224.44      244.63     13.83 o 
   2   8   7       42.07       51.72      5.83 o 
   3   8   7      183.86      201.65     21.87 o 
   4   8   7       21.96       16.80      7.60 o 
  -3   9   7       34.52       32.48      7.32 o 
  -2   9   7        1.67        4.60      8.75 o 
  -1   9   7      105.24       95.54      9.93 o 
   0   9   7        7.52        4.81      4.26 o 
   1   9   7      225.68      240.92     17.87 o 
   2   9   7       45.39       39.54      5.96 o 
   3   9   7       83.14       82.41     14.96 o 
   4   9   7        0.72        1.15      4.83 o 
  -3  10   7       15.95        6.68      5.75 o 
  -2  10   7       12.50        7.13      4.48 o 
  -1  10   7      269.55      294.92     23.45 o 
   0  10   7       51.20       47.84      7.07 o 
   1  10   7       94.58       91.87     10.09 o 
   2  10   7       33.73       34.65      5.90 o 
   3  10   7      228.25      246.31     32.69 o 
  -2  11   7        5.43        4.83      3.58 o 
  -1  11   7        0.11        1.51      3.33 o 
   0  11   7       12.53        3.79      3.41 o 
   1  11   7       28.91       19.50      5.24 o 
   2  11   7      163.62      169.51     17.00 o 
  -2  -7   8       39.86       53.87     12.89 o 
  -1  -7   8        8.75       13.58      6.68 o 
   0  -7   8       12.70       10.13      5.75 o 
   1  -7   8       33.18       38.67     10.36 o 
   2  -7   8       22.78       16.34      6.68 o 
  -3  -6   8       12.09        9.44      8.29 o 
  -2  -6   8      106.28      114.18     17.72 o 
  -1  -6   8       59.52       58.24     12.43 o 
   0  -6   8       24.61       32.92      8.75 o 
   1  -6   8        9.06       12.43      5.75 o 
   2  -6   8       93.29      108.88     14.73 o 
  -3  -5   8        4.28        9.67      9.44 o 
  -2  -5   8       26.41       20.26      8.06 o 
  -1  -5   8       64.82       66.99     11.05 o 
   0  -5   8       38.27       34.30      7.83 o 
   1  -5   8       74.84       86.32     11.74 o 
   2  -5   8        2.47        3.45      4.83 o 
  -4  -4   8       62.08       61.46     15.65 o 
  -3  -4   8       20.88       23.71      9.67 o 
  -2  -4   8        4.97        3.22      6.91 o 
  -1  -4   8        8.43        3.68      6.68 o 
   0  -4   8       90.97      102.67     12.43 o 
   1  -4   8      249.06      267.95     25.78 o 
   2  -4   8        3.06        2.53      2.76 o 
  -4  -3   8       13.53        6.24      3.55 o 
  -3  -3   8        0.15        1.29      3.19 o 
  -2  -3   8        9.53        6.51      2.99 o 
  -1  -3   8     1021.90      615.77     31.77 o 
   0  -3   8       17.60       12.66      5.75 o 
   1  -3   8        1.19        0.69      3.22 o 
   2  -3   8       25.88       41.67      6.22 o 
  -4  -2   8        0.21        3.32      3.95 o 
  -3  -2   8       48.76       44.89      7.11 o 
  -2  -2   8       15.41        9.62      3.60 o 
  -1  -2   8       62.15       69.84      5.62 o 
   0  -2   8        0.07        0.88      1.03 o 
   1  -2   8        0.72        1.15      1.65 o 
   2  -2   8      470.05      478.03     20.35 o 
   3  -2   8        0.01        0.69      2.07 o 
   4  -2   8       67.23       76.42     11.74 o 
  -5  -1   8       56.24       50.18     11.97 o 
  -4  -1   8        9.26       10.05      4.87 o 
  -3  -1   8      339.41      393.04     26.27 o 
  -2  -1   8       13.17       15.35      4.19 o 
  -1  -1   8        0.58        1.55      2.66 o 
   0  -1   8      590.26      590.41     14.09 o 
   1  -1   8        9.01        7.72      1.49 o 
   2  -1   8      331.43      334.06      7.80 o 
   3  -1   8        0.29        1.15      2.99 o 
   4  -1   8      261.06      288.43     38.90 o 
   5  -1   8        4.58        2.53      3.22 o 
  -5   0   8        6.32        6.34      5.24 o 
  -4   0   8       37.38       35.60      7.49 o 
  -3   0   8      145.67      146.36     13.08 o 
  -2   0   8      167.71      193.36      9.89 o 
  -1   0   8      114.45      117.24      7.24 o 
   0   0   8        7.10        3.21      2.10 o 
   1   0   8        0.03        1.27      1.95 o 
   2   0   8       18.15       17.72      5.06 o 
   3   0   8       39.91       40.51      8.29 o 
   4   0   8        0.80        0.23      2.53 o 
   5   0   8        5.29        5.06      4.37 o 
  -5   1   8        3.74        3.58      4.71 o 
  -4   1   8      153.76      171.92     14.71 o 
  -3   1   8       27.06       17.79      4.90 o 
  -2   1   8       64.21       63.38      6.90 o 
  -1   1   8      166.22      169.84      9.19 o 
   0   1   8        8.47        2.45      1.45 o 
   1   1   8        0.13        0.83      1.09 o 
   2   1   8        2.69        1.61      3.45 o 
   3   1   8       46.73       55.94      8.75 o 
   4   1   8       50.70       53.17     19.11 o 
   5   1   8       43.38       45.81     18.88 o 
  -5   2   8        0.01        0.70      2.68 o 
  -4   2   8      119.88      170.37     14.65 o 
  -3   2   8      318.46      360.30     19.17 o 
  -2   2   8       92.85       97.99      8.28 o 
  -1   2   8       10.93        5.02      2.75 o 
   0   2   8        7.90        5.58      1.81 o 
   1   2   8      673.33      660.41     22.03 o 
   2   2   8      458.30      501.13     18.65 o 
   3   2   8      136.70      124.30     12.66 o 
   4   2   8        0.43        3.45      6.68 o 
   5   2   8       22.03       24.86     12.20 o 
  -5   3   8        0.61        4.18      5.57 o 
  -4   3   8        0.05        0.51      3.04 o 
  -3   3   8        1.82        1.74      2.89 o 
  -2   3   8      487.81      542.87     16.10 o 
  -1   3   8      343.97      348.74     14.30 o 
   0   3   8        9.44        6.79      1.95 o 
   1   3   8      395.43      313.01     55.25 o 
   2   3   8     1256.10     1326.61     32.00 o 
   3   3   8        0.09        1.84      4.37 o 
   4   3   8      110.69      134.66     16.57 o 
   5   3   8       71.97       70.90     26.93 o 
  -5   4   8        7.43        7.94      4.80 o 
  -4   4   8      131.08      153.25     16.10 o 
  -3   4   8      129.07      134.18     12.69 o 
  -2   4   8       13.92        7.37      3.74 o 
  -1   4   8       55.91       54.57      6.42 o 
   0   4   8      147.47      147.10      9.33 o 
   1   4   8      480.92      420.51     44.67 o 
   2   4   8      238.85      258.97     15.88 o 
   3   4   8      327.57      358.18     25.32 o 
   4   4   8       24.68       26.01      8.52 o 
   5   4   8      275.39      304.78     49.72 o 
  -4   5   8      154.60      159.27     21.66 o 
  -3   5   8       15.90        7.66      4.34 o 
  -2   5   8       50.90       55.79      9.23 o 
  -1   5   8        6.35        3.89      4.51 o 
   0   5   8        5.17        2.44      2.34 o 
   1   5   8       75.33       73.79      5.26 o 
   2   5   8       16.82       16.13      2.18 o 
   3   5   8      209.28      205.56     22.79 o 
   4   5   8       45.15       55.02     10.13 o 
   5   5   8       54.65       66.07     14.04 o 
  -4   6   8       53.31       47.86     11.58 o 
  -3   6   8      183.17      218.91     21.49 o 
  -2   6   8       41.42       42.80      9.10 o 
  -1   6   8      562.39      575.34    125.11 o 
   0   6   8       19.95       16.62      4.13 o 
   1   6   8        2.12        3.55      3.48 o 
   2   6   8       41.71       42.43      4.12 o 
   3   6   8       70.90       56.86     11.05 o 
   4   6   8      134.76      167.58     22.10 o 
   5   6   8       38.18       43.51     12.20 o 
  -4   7   8        0.58        2.30      3.91 o 
  -3   7   8       67.69       65.18     12.25 o 
  -2   7   8        3.38        2.19      3.90 o 
  -1   7   8      213.36      238.52     14.16 o 
   0   7   8       32.28       24.69      4.92 o 
   1   7   8        8.45        4.51      3.87 o 
   2   7   8       24.17       20.53      3.76 o 
   3   7   8      156.94      158.37     18.42 o 
   4   7   8      175.07      185.31     23.71 o 
  -3   8   8        1.07        1.22      3.02 o 
  -2   8   8        7.44        3.19      2.96 o 
  -1   8   8        0.94        1.15      5.29 o 
   0   8   8      301.85      328.98     22.78 o 
   1   8   8      183.26      185.38     14.45 o 
   2   8   8       21.85       24.44      4.46 o 
   3   8   8        4.87        5.99      6.22 o 
   4   8   8      290.30      321.35     40.97 o 
  -3   9   8       24.00       18.66      5.96 o 
  -2   9   8      247.58      290.52     23.33 o 
  -1   9   8        9.42        6.53      4.19 o 
   0   9   8       28.49       27.55      5.83 o 
   1   9   8        7.10        4.15      3.82 o 
   2   9   8       16.99       16.66      4.41 o 
   3   9   8        5.10        5.06      7.37 o 
  -2  10   8       88.04      102.14     13.08 o 
  -1  10   8      132.64      127.23     13.10 o 
   0  10   8        0.33        3.28      4.15 o 
   1  10   8      285.79      314.01     24.17 o 
   2  10   8        8.93        5.47      3.19 o 
   3  10   8       21.65        9.90      6.68 o 
  -1  11   8        8.64        5.02      4.81 o 
   0  11   8        0.79        2.72      3.97 o 
   1  11   8      179.94      181.47     17.74 o 
   2  11   8      113.13      104.97     18.19 o 
  -1  -7   9       55.36       56.40     13.12 o 
   0  -7   9       26.40       23.25      7.83 o 
  -2  -6   9        8.61        5.75      5.52 o 
  -1  -6   9        5.06        6.22      6.22 o 
   0  -6   9       48.95       46.04      9.44 o 
   1  -6   9      116.58      125.46     18.19 o 
  -3  -5   9        1.00        3.22      7.60 o 
  -2  -5   9       43.24       49.49     11.28 o 
  -1  -5   9       65.90       52.48     11.28 o 
   0  -5   9      313.53      355.42     30.85 o 
   1  -5   9       10.11       11.28      5.06 o 
  -3  -4   9       23.62       20.26      8.98 o 
  -2  -4   9       57.10       54.33     12.20 o 
  -1  -4   9      109.07       96.22     14.04 o 
   0  -4   9       46.20       43.51      8.52 o 
   1  -4   9        0.37        2.30      4.83 o 
  -4  -3   9       31.29       31.54     11.28 o 
  -3  -3   9       12.41        6.45      5.75 o 
  -2  -3   9       58.91       54.56     10.59 o 
  -1  -3   9     1124.00     1291.62     33.15 o 
   0  -3   9       22.69       17.49      6.22 o 
   1  -3   9      216.14      229.04     22.10 o 
  -4  -2   9        5.75        3.03      3.66 o 
  -3  -2   9       49.77       50.46      7.14 o 
  -2  -2   9      132.84      142.07     11.55 o 
  -1  -2   9      491.17      498.50     35.33 o 
   0  -2   9       97.85       74.40     14.16 o 
   1  -2   9      160.28      175.18     13.35 o 
  -4  -1   9        1.52        3.48      4.31 o 
  -3  -1   9        2.69        3.45      3.58 o 
  -2  -1   9       20.42       13.69      4.00 o 
  -1  -1   9       11.28        8.65      3.97 o 
   0  -1   9        6.45        4.40      2.49 o 
   1  -1   9        2.25        3.40      2.51 o 
   2  -1   9       42.93       44.89      6.22 o 
   3  -1   9      249.67      232.04     29.46 o 
   4  -1   9      253.39      287.51     36.60 o 
  -4   0   9       14.45        6.17      3.41 o 
  -3   0   9       10.55        9.45      4.69 o 
  -2   0   9      170.86      182.90     11.50 o 
  -1   0   9        3.04        5.04      3.96 o 
   0   0   9      140.31      146.59      7.23 o 
   1   0   9       14.76       19.45      3.48 o 
   2   0   9      170.28      197.51     14.50 o 
   3   0   9       15.21       14.50      5.52 o 
   4   0   9       28.45       38.67     13.58 o 
  -4   1   9       95.51      107.17     12.60 o 
  -3   1   9       77.43       80.26      8.77 o 
  -2   1   9       36.31       30.49      5.69 o 
  -1   1   9      428.19      457.63     13.17 o 
   0   1   9      306.98      304.63      9.59 o 
   1   1   9        6.73        4.21      1.26 o 
   2   1   9       44.54       42.82      7.60 o 
   3   1   9       96.53      114.64     14.04 o 
   4   1   9      100.14      117.17     35.91 o 
   5   1   9       51.31       43.74     22.79 o 
  -4   2   9       14.29       20.22      6.16 o 
  -3   2   9      198.93      220.76     17.66 o 
  -2   2   9      193.01      221.60     13.43 o 
  -1   2   9       31.36       29.03      5.36 o 
   0   2   9       21.55       21.79      4.30 o 
   1   2   9        6.54        4.88      1.24 o 
   2   2   9     1077.83     1168.01     63.07 o 
   3   2   9      339.18      386.04     35.91 o 
   4   2   9      129.15      154.46     19.80 o 
   5   2   9      132.99      118.09     41.20 o 
  -4   3   9        9.90        6.68      5.21 o 
  -3   3   9       28.62       24.39      6.10 o 
  -2   3   9      143.95      170.09     11.72 o 
  -1   3   9        3.16        4.49      4.23 o 
   0   3   9       24.38       22.63      4.21 o 
   1   3   9      389.72      242.39      6.22 o 
   2   3   9      306.97      314.68     22.10 o 
   3   3   9       37.31       34.76      8.29 o 
   4   3   9       44.81       43.28      9.67 o 
   5   3   9      183.92      199.58     32.69 o 
  -4   4   9      308.16      358.86     28.39 o 
  -3   4   9       71.93       79.41     10.17 o 
  -2   4   9      175.11      196.92     13.01 o 
  -1   4   9       92.90       93.55      8.39 o 
   0   4   9      388.68      394.99     13.34 o 
   1   4   9      176.83       63.76      3.45 o 
   2   4   9       15.44       13.58      6.22 o 
   3   4   9       48.99       56.17     10.13 o 
   4   4   9       31.78       36.60      8.98 o 
   5   4   9       73.17       87.01     16.11 o 
  -4   5   9       87.49       93.31     16.27 o 
  -3   5   9       16.81       12.20      8.75 o 
  -2   5   9       43.04       40.99      8.89 o 
  -1   5   9      229.64      214.97     15.48 o 
   0   5   9       37.10       40.19      8.54 o 
   1   5   9      170.75      163.73      6.78 o 
   2   5   9        1.19        2.99      5.99 o 
   3   5   9      228.77      238.71     25.55 o 
   4   5   9      142.55      166.43     21.64 o 
  -4   6   9        4.01        3.68      5.52 o 
  -3   6   9        3.78        4.45      3.98 o 
  -2   6   9       58.23       57.68     10.46 o 
  -1   6   9      274.75      299.49     30.16 o 
   0   6   9        0.78        0.35      1.31 o 
   1   6   9      584.96      612.33     25.55 o 
   2   6   9       15.42        7.60      6.22 o 
   3   6   9      223.36      242.62     24.63 o 
   4   6   9        1.02        2.99      6.45 o 
  -4   7   9        2.39        2.17      4.70 o 
  -3   7   9        9.47        4.47      3.45 o 
  -2   7   9       20.70       20.06      6.75 o 
  -1   7   9      170.46      177.51     17.44 o 
   0   7   9        4.00        3.86      4.15 o 
   1   7   9       14.96       14.48      4.72 o 
   2   7   9       50.27       57.09     11.05 o 
   3   7   9       86.37       85.86     14.27 o 
   4   7   9       43.98       43.74     12.20 o 
  -3   8   9       68.43       65.03     15.13 o 
  -2   8   9       19.49        9.88      4.59 o 
  -1   8   9       17.75        9.16      4.31 o 
   0   8   9       10.17        5.55      3.43 o 
   1   8   9       62.07       66.62      6.59 o 
   2   8   9      213.88      225.36     23.48 o 
   3   8   9        0.12        1.38      5.99 o 
   4   8   9      185.45      247.92     33.15 o 
  -3   9   9       26.76       17.79      5.69 o 
  -2   9   9       44.33       42.85      7.73 o 
  -1   9   9       94.40       99.36     11.29 o 
   0   9   9      213.88      242.36     16.83 o 
   1   9   9        1.20        5.52      3.74 o 
   2   9   9      129.01      117.86     17.96 o 
   3   9   9        0.11        2.07      6.68 o 
  -2  10   9      116.33      125.71     14.73 o 
  -1  10   9      213.72      229.37     21.89 o 
   0  10   9       96.27      116.23     12.27 o 
   1  10   9       27.57       21.63      5.15 o 
   2  10   9       28.49       31.31     10.13 o 
  -1  11   9       13.62        5.17      3.82 o 
   0  11   9       47.59       46.47      8.62 o 
   1  11   9        3.38        3.44      4.47 o 
  -1  -6  10       39.38       38.67     10.59 o 
   0  -6  10       24.24       18.19      6.68 o 
  -2  -5  10        4.15        2.99      6.22 o 
  -1  -5  10       21.05       11.28      5.99 o 
   0  -5  10       46.90       68.14     11.97 o 
   1  -5  10       94.23       97.60     15.19 o 
  -3  -4  10        4.47        2.76      6.22 o 
  -2  -4  10       58.31       66.76     13.12 o 
  -1  -4  10        3.51        3.22      5.52 o 
   0  -4  10        3.96        3.45      5.29 o 
   1  -4  10        7.92        4.83      4.83 o 
  -3  -3  10       13.84        8.52      6.22 o 
  -2  -3  10        6.38        3.91      4.37 o 
  -1  -3  10      146.25      150.55     17.72 o 
   0  -3  10       39.48       35.22      7.37 o 
   1  -3  10       45.00       35.91      6.68 o 
  -3  -2  10        3.74        4.60      6.45 o 
  -2  -2  10      282.79      296.26     28.08 o 
  -1  -2  10        7.86        3.68      5.99 o 
   0  -2  10       43.94       46.96      8.52 o 
   1  -2  10        4.19        7.83      3.45 o 
  -4  -1  10        0.42        2.78      3.68 o 
  -3  -1  10      132.21      136.37     12.95 o 
  -2  -1  10      178.03      183.14     13.30 o 
  -1  -1  10        2.37        2.16      2.78 o 
   0  -1  10       11.69        7.39      3.24 o 
   1  -1  10      129.03      129.72      9.31 o 
   2  -1  10      125.08      129.37     13.35 o 
  -4   0  10       87.28      116.69     14.07 o 
  -3   0  10       55.85       68.29      8.62 o 
  -2   0  10        0.83       -0.13      1.87 o 
  -1   0  10      449.98      503.77     21.79 o 
   0   0  10        8.47        3.15      2.09 o 
   1   0  10      184.36      213.78     10.24 o 
   2   0  10       17.79       21.41      5.29 o 
   3   0  10      122.24      151.24     15.65 o 
   4   0  10        6.11        5.52      4.14 o 
  -4   1  10       59.23       53.75      9.29 o 
  -3   1  10        3.01        4.49      4.56 o 
  -2   1  10       40.71       33.27      6.27 o 
  -1   1  10      105.42      102.03      8.35 o 
   0   1  10       96.76       89.73      6.68 o 
   1   1  10      173.34      165.83      8.52 o 
   2   1  10      303.36      306.85     28.31 o 
   3   1  10       42.67       38.67      8.06 o 
   4   1  10        0.54        1.15      3.68 o 
  -4   2  10        2.85        2.74      4.65 o 
  -3   2  10       25.20       29.13      6.59 o 
  -2   2  10       40.35       37.82      6.06 o 
  -1   2  10        6.66        4.64      4.08 o 
   0   2  10       37.74       44.23      5.42 o 
   1   2  10       98.17      100.36     10.82 o 
   2   2  10       68.93       72.51     10.13 o 
   3   2  10       48.87       45.58      8.98 o 
   4   2  10      160.22      196.13     23.25 o 
  -4   3  10       55.57       57.45      9.82 o 
  -3   3  10       12.29        8.43      4.88 o 
  -2   3  10       19.01        8.71      3.57 o 
  -1   3  10       11.11        5.60      3.36 o 
   0   3  10       49.81       49.55      5.71 o 
   1   3  10       31.83       25.78      7.37 o 
   2   3  10      102.20      102.90     11.97 o 
   3   3  10        3.66        5.29      4.83 o 
   4   3  10       42.58       46.27      9.90 o 
  -4   4  10        0.36        1.96      3.35 o 
  -3   4  10      150.36      170.08     14.62 o 
  -2   4  10       58.20       69.02      8.52 o 
  -1   4  10       22.74       13.68      4.95 o 
   0   4  10      229.21      238.56     13.08 o 
   1   4  10      381.73      426.32     28.77 o 
   2   4  10        7.48        5.99      4.60 o 
   3   4  10      332.33      363.71     32.00 o 
   4   4  10       22.53       26.70      8.29 o 
  -4   5  10        1.80        1.81      4.13 o 
  -3   5  10        0.01        0.77      3.25 o 
  -2   5  10      142.18      153.17     17.68 o 
  -1   5  10       66.59       67.96     11.23 o 
   0   5  10      445.40      428.38     25.32 o 
   1   5  10        0.25        1.63      2.32 o 
   2   5  10       81.20       88.62     12.43 o 
   3   5  10       85.50       89.55     13.58 o 
   4   5  10      102.59      120.85     19.11 o 
  -3   6  10       24.24       23.42      7.77 o 
  -2   6  10       40.96       36.61      9.59 o 
  -1   6  10       51.64       50.33     10.24 o 
   0   6  10       16.72       10.36      4.83 o 
   1   6  10       12.55       12.88      2.98 o 
   2   6  10      216.97      222.37     24.86 o 
   3   6  10        4.31        6.68      6.68 o 
   4   6  10       35.00       37.98     11.74 o 
  -3   7  10       40.26       39.47     10.94 o 
  -2   7  10       44.83       46.93     10.34 o 
  -1   7  10      121.07      137.69     15.37 o 
   0   7  10        2.94        3.22      5.75 o 
   1   7  10       93.51       89.37      6.81 o 
   2   7  10       44.45       41.67     10.59 o 
   3   7  10      115.89      149.40     20.72 o 
   4   7  10        4.41        3.45      5.75 o 
  -3   8  10       38.49       29.03      9.55 o 
  -2   8  10       54.08       52.00     12.55 o 
  -1   8  10       87.58       80.07      9.02 o 
   0   8  10        1.59        2.41      3.99 o 
   1   8  10       57.15       51.66      6.04 o 
   2   8  10      102.78       95.07     16.11 o 
   3   8  10      117.49      118.78     19.57 o 
  -2   9  10       10.91        3.91      4.02 o 
  -1   9  10       88.09       85.86     15.42 o 
   0   9  10        4.74        3.64      4.36 o 
   1   9  10        4.38        3.45      6.45 o 
   2   9  10       74.63       81.49     14.96 o 
   3   9  10      265.57      267.49     35.22 o 
  -1  10  10       28.80       17.79      5.19 o 
   0  10  10        0.58        1.69      3.75 o 
   1  10  10        0.02        3.91      7.37 o 
   2  10  10       81.41       86.09     16.80 o 
   0  11  10      116.66      118.95     13.88 o 
   0  -5  11      109.85      104.97     16.80 o 
  -2  -4  11        8.18        4.83      5.75 o 
  -1  -4  11      120.83      116.25     18.42 o 
   0  -4  11      146.57      160.68     22.33 o 
  -2  -3  11       80.11       81.49     15.88 o 
  -1  -3  11        7.42        4.37      4.60 o 
   0  -3  11       10.18        9.90      5.29 o 
  -3  -2  11        0.72        1.61      4.83 o 
  -2  -2  11      360.41      414.35     43.05 o 
  -1  -2  11        0.00        1.61      3.68 o 
   0  -2  11       82.99       98.06     12.66 o 
  -3  -1  11      101.35      118.78     19.11 o 
  -2  -1  11      259.17      281.99     31.54 o 
  -1  -1  11       51.86       51.56      9.44 o 
   0  -1  11        0.53        0.23      2.76 o 
  -3   0  11        7.47        5.21      3.96 o 
  -2   0  11       38.29       35.40      6.49 o 
  -1   0  11        6.21        6.24      2.98 o 
   0   0  11       11.03       10.93      3.26 o 
   1   0  11      100.01      101.29     11.74 o 
   2   0  11      165.17      156.53     14.50 o 
  -3   1  11       52.12       47.45      7.47 o 
  -2   1  11       19.32       13.71      4.81 o 
  -1   1  11       90.94      107.85     10.01 o 
   0   1  11       46.54       43.76      5.41 o 
   1   1  11       25.28       24.86      6.45 o 
   2   1  11        1.71        2.07      3.91 o 
   3   1  11       27.43       35.68      7.37 o 
   4   1  11        1.77        3.45      5.29 o 
  -4   2  11        1.12        3.33      5.24 o 
  -3   2  11       33.75       23.73      5.86 o 
  -2   2  11      112.03      120.43     11.45 o 
  -1   2  11       76.28       75.79      7.54 o 
   0   2  11       11.35        5.29      4.14 o 
   1   2  11       71.53       81.49     10.13 o 
   2   2  11        2.47        4.14      5.29 o 
   3   2  11       98.75      110.49     15.42 o 
   4   2  11       66.55       80.57     15.19 o 
  -4   3  11       12.30        4.75      4.00 o 
  -3   3  11      119.25      135.00     13.76 o 
  -2   3  11       37.61       39.02      6.86 o 
  -1   3  11       98.67       97.19      9.95 o 
   0   3  11       83.62       79.40      6.24 o 
   1   3  11      771.37      828.01     71.36 o 
   2   3  11      320.28      374.99     35.68 o 
   3   3  11      166.78      194.97     23.02 o 
   4   3  11       30.90       29.46      8.98 o 
  -3   4  11       84.30      103.27     12.05 o 
  -2   4  11        2.37        4.56      4.75 o 
  -1   4  11       17.86       13.63      4.50 o 
   0   4  11      345.99      377.04     25.07 o 
   1   4  11      313.51      340.46     32.69 o 
   2   4  11        5.03        6.22      5.06 o 
   3   4  11       13.64       10.13      6.22 o 
   4   4  11      220.70      249.53     32.23 o 
  -3   5  11       38.02       47.17     10.09 o 
  -2   5  11        6.15        4.29      3.79 o 
  -1   5  11       19.09       20.26      8.75 o 
   0   5  11      250.86      272.86     23.83 o 
   1   5  11       12.85       11.74      6.68 o 
   2   5  11       82.88       86.32     13.81 o 
   3   5  11       87.93       99.90     15.88 o 
   4   5  11      386.37      431.15     52.25 o 
  -3   6  11        0.09        1.27      2.93 o 
  -2   6  11      139.99      136.02     20.37 o 
  -1   6  11        9.13        8.29      6.68 o 
   0   6  11        9.70        6.90      3.22 o 
   1   6  11       23.73       20.72      8.29 o 
   2   6  11      133.33      142.95     17.72 o 
   3   6  11       83.71      106.81     17.49 o 
   4   6  11        5.97        2.07      5.52 o 
  -3   7  11        0.55        2.33      3.57 o 
  -2   7  11      263.72      315.35     28.89 o 
  -1   7  11        2.59        1.16      2.13 o 
   0   7  11      250.19      294.19     28.54 o 
   1   7  11       11.15        7.60      5.99 o 
   2   7  11        8.94        4.60      4.60 o 
   3   7  11       16.26       23.71      8.52 o 
  -2   8  11       97.45      104.52     26.01 o 
  -1   8  11        6.83        3.75      3.31 o 
   0   8  11       44.42       44.07      6.94 o 
   1   8  11       21.82       17.72      7.83 o 
   2   8  11       40.32       32.46      9.67 o 
   3   8  11       77.27       73.89     15.19 o 
  -2   9  11        5.91        1.81      2.21 o 
  -1   9  11       18.56       10.13      7.14 o 
   0   9  11       80.75       80.84      9.73 o 
   1   9  11      183.55      189.68     27.39 o 
   2   9  11       59.90       52.71     13.81 o 
  -1  10  11      131.52      150.99     16.32 o 
   0  10  11        0.97        3.22      7.60 o 
   1  10  11       37.03       28.08     10.59 o 
  -1  -3  12        3.29        2.76      4.60 o 
  -2  -2  12        3.25        2.07      5.29 o 
  -1  -2  12        1.02        1.84      4.14 o 
  -2  -1  12        1.74        2.53      5.29 o 
  -1  -1  12       23.19       25.32      8.29 o 
  -3   0  12      100.98       92.77     17.49 o 
  -2   0  12       41.45       30.16      9.44 o 
  -1   0  12        5.24        3.45      3.91 o 
  -3   1  12        9.53        4.37      5.06 o 
  -2   1  12       67.37       67.95      8.77 o 
  -1   1  12       61.79       58.47      9.90 o 
   0   1  12       73.80       83.10     11.97 o 
   1   1  12       11.04        8.06      4.83 o 
   2   1  12        9.98        6.68      3.91 o 
  -3   2  12       69.09       57.22      9.17 o 
  -2   2  12      214.75      241.56     19.61 o 
  -1   2  12        9.33        3.82      3.15 o 
   0   2  12      110.71      115.56     15.19 o 
   1   2  12      174.90      180.70     18.42 o 
   2   2  12        5.41        2.76      3.91 o 
   3   2  12       17.61       18.19      5.99 o 
  -3   3  12        0.01        0.87      2.68 o 
  -2   3  12        3.74        3.83      4.37 o 
  -1   3  12       14.42        9.20      3.58 o 
   0   3  12       74.13       78.73     12.89 o 
   1   3  12       72.44       65.61     10.82 o 
   2   3  12        4.98        1.61      4.14 o 
   3   3  12      159.20      172.19     23.48 o 
  -3   4  12       12.36        7.64      4.81 o 
  -2   4  12       59.88       69.58      9.66 o 
  -1   4  12      136.84      150.16     12.03 o 
   0   4  12       36.44       37.75     10.36 o 
   1   4  12       18.76       14.73      6.91 o 
   2   4  12        2.73        1.84      5.52 o 
   3   4  12       91.53       93.46     16.34 o 
  -3   5  12       30.70       28.44      8.62 o 
  -2   5  12       32.31       14.73      6.91 o 
  -1   5  12      104.60      122.00     17.26 o 
   0   5  12       71.68       72.97     13.12 o 
   1   5  12        1.09        0.92      3.68 o 
   2   5  12      123.84      121.08     17.49 o 
   3   5  12        0.67        2.76      5.29 o 
  -3   6  12       21.90       15.42      7.60 o 
  -2   6  12        0.01        1.17      2.97 o 
  -1   6  12       90.67       76.49     17.72 o 
   0   6  12        1.19        2.07      4.37 o 
   1   6  12        4.33        3.91      6.68 o 
   2   6  12      296.21      315.37     34.99 o 
   3   6  12       43.94       45.58     12.20 o 
  -2   7  12       18.68        9.90      8.29 o 
  -1   7  12        0.02        0.82      2.32 o 
   0   7  12       63.00       68.60     14.73 o 
   1   7  12       81.41       81.03     14.96 o 
   2   7  12       54.12       55.25     13.35 o 
   3   7  12       35.77       51.10     13.58 o 
  -2   8  12       15.02        7.83      4.88 o 
  -1   8  12        5.26        2.27      2.37 o 
   0   8  12       48.15       54.10     12.43 o 
   1   8  12        5.58        3.91      6.45 o 
   2   8  12       15.54       15.88      8.75 o 
  -1   9  12       10.49        6.68      7.14 o 
   0   9  12        3.00        2.53      5.52 o 
   1   9  12      120.88      111.18     20.26 o 
  -2   1  13        0.24        3.22      5.29 o 
  -1   1  13       20.61       14.27      5.75 o 
  -2   2  13        9.36        9.34      4.13 o 
  -1   2  13        1.17        1.91      2.76 o 
   0   2  13       34.48       34.76      8.06 o 
   1   2  13       51.93       58.24     10.82 o 
   2   2  13      131.76      139.27     19.34 o 
  -2   3  13       26.13       20.30      5.61 o 
  -1   3  13        0.90        2.30      6.45 o 
   0   3  13        4.57        4.83      5.75 o 
   1   3  13        4.15        2.99      4.60 o 
   2   3  13      101.15      120.16     16.57 o 
   3   3  13       63.88       65.61     12.43 o 
  -2   4  13       33.43       23.44      5.67 o 
  -1   4  13       23.17       25.32      8.52 o 
   0   4  13      236.69      244.70     27.85 o 
   1   4  13       39.87       49.49     11.28 o 
   2   4  13        1.66        5.75      6.45 o 
   3   4  13       17.69       16.80      7.60 o 
  -2   5  13       17.55        9.88      5.24 o 
  -1   5  13      207.73      229.27     27.85 o 
   0   5  13      207.17      226.97     27.39 o 
   1   5  13       61.34       78.04     14.50 o 
   2   5  13        4.91        3.91      4.60 o 
   3   5  13       76.73       76.88     15.42 o 
  -2   6  13        4.08        2.36      2.90 o 
  -1   6  13      394.21      498.83     59.62 o 
   0   6  13       29.85       23.02      9.44 o 
   1   6  13       81.79       90.93     16.11 o 
   2   6  13       26.26       27.16      9.21 o 
  -1   7  13        5.35        3.22      4.83 o 
   0   7  13       17.63       12.20      8.52 o 
   1   7  13       48.61       49.03     13.35 o 
   2   7  13       55.36       64.91     14.50 o 
  -1   8  13       16.61        7.37      6.91 o 
   0   8  13       47.30       43.74     12.66 o 
   1   8  13        2.88        1.15      4.83 o 
  -1   3  14       10.17        6.91      5.06 o 
   0   3  14       89.88       72.28     13.12 o 
   1   3  14       13.66        4.83      4.60 o 
   2   3  14        0.03        0.23      2.07 o 
  -1   4  14        0.22        2.99      6.68 o 
   0   4  14      156.02      138.35     21.64 o 
   1   4  14        5.03        4.60      6.22 o 
   2   4  14       79.64       81.49     15.19 o 
  -1   5  14        4.69        2.30      3.45 o 
   0   5  14       24.50       12.20      6.68 o 
   1   5  14        0.97        4.83      5.99 o 
   2   5  14       56.23       53.87     12.66 o 
   0   6  14        9.91        2.76      5.99 o 
   1   6  14       46.67       33.84     10.59 o 
   0   7  14        3.25        2.53      7.14 o 
                                                 
